# Supplementary material for: Aqua­{N-[(4-methyl­phen­yl)sulfon­yl]glycinato(2−)-κ2 N,O}(1,10-phenan­throline)copper(II)
Source: Acta Crystallogr Sect E Struct Rep Online. 2010 Sep 15;66(Pt 10):m1255. doi: 10.1107/S1600536810036135 (PMC2983433; doi:10.1107/S1600536810036135)
Supplement: Supplementary file 1 [file e-66-m1255-sup1.cif]

##############################################################################
###                                                                        ###
###        Electronic paper (Acta Crystallographica Section E)             ###
###                                                                        ###
##############################################################################
#                                                                            #
# This CIF contains the data in a paper accepted for publication in Acta     #
# Crystallographica Section E. It conforms to the requirements of Notes      #
# for Authors for Section E, and has been peer reviewed under the auspices   #
# of the IUCr Commission on Journals.                                        #
#                                                                            #
# Full details of the Crystallographic Information File format               #
# are given in the paper "The Crystallographic Information File (CIF):       #
# a New Standard Archive File for Crystallography" by S. R. Hall, F. H.      #
# Allen and I. D. Brown [Acta Cryst. (1991), A47, 655-685].                  #
#                                                                            #
# The current version of the core CIF dictionary is obtainable from          #
# ftp://ftp.iucr.org/pub/cif_core.dic. The current version number is 2.4.    #
#                                                                            #
# Software is freely available for graphical display of the structure(s) in  #
# this CIF.  For information consult the CIF home page http://www.iucr.org/  #
# cif/home.html                                                              #
#                                                                            #
# This file may be used for bona fide research purposes within the           #
# scientific community so long as proper attribution is given to the journal # 
# article from which it was obtained.                                        #
#                                                                            #
##############################################################################
                                             
data_global
_audit_creation_method     'form.cif (version 2.0)'
_journal_data_validation_number     ?
_journal_date_recd_electronic     2010-08-23
_journal_date_accepted     2010-09-08
_journal_name_full     'Acta Crystallographica, Section E'
_journal_year     2010
_journal_volume     66
_journal_issue     10
_journal_page_first     m1255
_journal_page_last     m1255
_journal_paper_category     QM
_journal_coeditor_code     ZQ2057
_publ_contact_author_name     'Miao-Ling Huang'
_publ_contact_author_address
;
      Department of Chemistry and Science of life
      Quanzhou Normal University
      Fujian 362000
      China
;
_publ_contact_author_email     'hml301@163.com'
_publ_contact_author_fax     '86 595 22919972'
_publ_contact_author_phone     '86 15060805088'
_publ_section_title
;\
Aqua{<i>N</i>-[(4-methylphenyl)sulfonyl]glycinato(2-)-\k^2^<i>N</i>,<i>O</i>}\
(1,10-phenanthroline)copper(II)
;
loop_
    _publ_author_name
    _publ_author_footnote
    _publ_author_address
    'Miao-Ling Huang' ?
;
      Department of Chemistry and Life Science
      Quanzhou Normal University
      Fujian 362000
      People's Republic of China
;
data_I
_audit_creation_method     SHELXL-97
_chemical_name_systematic
;
Aqua{<i>N</i>-[(4-methylphenyl)sulfonyl]glycinato(2-)-
\k^2^<i>N</i>,<i>O</i>}(1,10-phenanthroline)copper(II)
;
_chemical_name_common     ?
_chemical_formula_moiety     ?
_chemical_formula_sum     'C21 H19 Cu N3 O5 S'
_chemical_formula_iupac     '[Cu (C9 H9 N O4 S) (C12 H8 N2) (H2 O)]'
_chemical_formula_weight     488.99
_chemical_melting_point     ?
_symmetry_cell_setting     monoclinic
_symmetry_space_group_name_H-M     'P 21/c'
loop_
    _symmetry_equiv_pos_as_xyz
    'x, y, z'
    '-x, y+1/2, -z+1/2'
    '-x, -y, -z'
    'x, -y-1/2, z-1/2'
_cell_length_a     14.0788(11)
_cell_length_b     7.0588(6)
_cell_length_c     20.6993(17)
_cell_angle_alpha     90.00
_cell_angle_beta     103.8260(10)
_cell_angle_gamma     90.00
_cell_volume     1997.5(3)
_cell_formula_units_Z     4
_cell_measurement_reflns_used     7260
_cell_measurement_theta_min     2.79
_cell_measurement_theta_max     28.20
_cell_measurement_temperature     296(2)
_exptl_crystal_description     block
_exptl_crystal_colour     green
_exptl_crystal_size_max     0.32
_exptl_crystal_size_mid     0.29
_exptl_crystal_size_min     0.25
_exptl_crystal_density_diffrn     1.626
_exptl_crystal_density_meas     ?
_exptl_crystal_density_method     'not measured'
_exptl_crystal_F_000     1004
_exptl_absorpt_coefficient_mu     1.239
_exptl_absorpt_correction_type     multi-scan
_exptl_absorpt_process_details     '(SADABS; Sheldrick, 2003)'
_exptl_absorpt_correction_T_min     0.6926
_exptl_absorpt_correction_T_max     0.7470
_exptl_special_details
;
;
_diffrn_ambient_temperature     296(2)
_diffrn_radiation_type     MoK\a
_diffrn_radiation_wavelength     0.71073
_diffrn_radiation_source     'fine-focus sealed tube'
_diffrn_radiation_monochromator     graphite
_diffrn_measurement_device_type     'Bruker SMART CCD area-detector'
_diffrn_measurement_method     '\f and \w'
_diffrn_detector_area_resol_mean     ?
_diffrn_reflns_number     14609
_diffrn_reflns_av_R_equivalents     0.0193
_diffrn_reflns_av_sigmaI/netI     0.0170
_diffrn_reflns_theta_min     2.79
_diffrn_reflns_theta_max     25.50
_diffrn_reflns_theta_full     25.50
_diffrn_measured_fraction_theta_max     0.999
_diffrn_measured_fraction_theta_full     0.999
_diffrn_reflns_limit_h_min     -17
_diffrn_reflns_limit_h_max     16
_diffrn_reflns_limit_k_min     -8
_diffrn_reflns_limit_k_max     8
_diffrn_reflns_limit_l_min     -25
_diffrn_reflns_limit_l_max     25
_diffrn_standards_number     0
_diffrn_standards_interval_count     0
_diffrn_standards_interval_time     0
_diffrn_standards_decay_%     0
_refine_special_details
;
Refinement of <i>F</i>^2^ against ALL reflections. The weighted <i>R</i>-factor
<i>wR</i> and
goodness of fit <i>S</i> are based on <i>F</i>^2^, conventional
<i>R</i>-factors <i>R</i> are based
on <i>F</i>, with <i>F</i> set to zero for negative <i>F</i>^2^. The threshold
expression of
<i>F</i>^2^ > \s(<i>F</i>^2^) is used only for calculating <i>R</i>-factors(gt)
<i>etc</i>. and is
not relevant to the choice of reflections for refinement. <i>R</i>-factors
based
on <i>F</i>^2^ are statistically about twice as large as those based on
<i>F</i>, and <i>R</i>-
factors based on ALL data will be even larger.
;
_reflns_number_total     3713
_reflns_number_gt     3341
_reflns_threshold_expression     I>2sigma(I)
_refine_ls_structure_factor_coef     Fsqd
_refine_ls_matrix_type     full
_refine_ls_R_factor_all     0.0284
_refine_ls_R_factor_gt     0.0243
_refine_ls_wR_factor_gt     0.0625
_refine_ls_wR_factor_ref     0.0648
_refine_ls_goodness_of_fit_ref     1.055
_refine_ls_restrained_S_all     1.055
_refine_ls_number_reflns     3713
_refine_ls_number_parameters     281
_refine_ls_number_restraints     0
_refine_ls_hydrogen_treatment     constr
_refine_ls_weighting_scheme     calc
_refine_ls_weighting_details
         'calc w=1/[\s^2^(Fo^2^)+(0.0287P)^2^+1.2801P] where P=(Fo^2^+2Fc^2^)/3'
_atom_sites_solution_hydrogens     geom
_atom_sites_solution_primary     direct
_atom_sites_solution_secondary     difmap
_refine_ls_shift/su_max     0.001
_refine_ls_shift/su_mean     0.000
_refine_diff_density_max     0.265
_refine_diff_density_min     -0.299
_refine_ls_extinction_method     none
_refine_ls_extinction_coef     ?
loop_
    _atom_type_symbol
    _atom_type_description
    _atom_type_scat_dispersion_real
    _atom_type_scat_dispersion_imag
    _atom_type_scat_source
    'C' 'C' 0.0033 0.0016
                         'International Tables Vol C Tables 4.2.6.8 and 6.1.1.4'
    'H' 'H' 0.0000 0.0000
                         'International Tables Vol C Tables 4.2.6.8 and 6.1.1.4'
    'N' 'N' 0.0061 0.0033
                         'International Tables Vol C Tables 4.2.6.8 and 6.1.1.4'
    'O' 'O' 0.0106 0.0060
                         'International Tables Vol C Tables 4.2.6.8 and 6.1.1.4'
    'Cu' 'Cu' 0.3201 1.2651
                         'International Tables Vol C Tables 4.2.6.8 and 6.1.1.4'
    'S' 'S' 0.1246 0.1234
                         'International Tables Vol C Tables 4.2.6.8 and 6.1.1.4'
_computing_data_collection     'SMART (Bruker, 2001)'
_computing_cell_refinement     'SAINT (Bruker, 2003)'
_computing_data_reduction     'SAINT (Bruker, 2003)'
_computing_structure_solution     'SHELXS97 (Sheldrick, 2008)'
_computing_structure_refinement     'SHELXL97 (Sheldrick, 2008)'
_computing_molecular_graphics     'SHELXTL (Sheldrick, 2008)'
_computing_publication_material     'SHELXTL (Sheldrick, 2008)'
loop_
    _atom_site_type_symbol
    _atom_site_label
    _atom_site_fract_x
    _atom_site_fract_y
    _atom_site_fract_z
    _atom_site_U_iso_or_equiv
    _atom_site_adp_type
    _atom_site_calc_flag
    _atom_site_refinement_flags
    _atom_site_occupancy
    _atom_site_disorder_assembly
    _atom_site_disorder_group
    Cu Cu1 0.245571(16) 0.54423(3) 0.471642(10) 0.02714(8) Uani d . 1 . .
    S S1 0.24891(3) 0.25311(7) 0.34767(2) 0.02718(12) Uani d . 1 . .
    O O1 0.35227(10) 0.4521(2) 0.54106(6) 0.0376(3) Uani d . 1 . .
    O O2 0.49352(10) 0.2987(2) 0.55995(7) 0.0408(4) Uani d . 1 . .
    O O3 0.14652(10) 0.3036(2) 0.32547(7) 0.0402(4) Uani d . 1 . .
    O O4 0.26947(12) 0.0512(2) 0.34674(7) 0.0403(4) Uani d . 1 . .
    O O5 0.32853(10) 0.8041(2) 0.45785(8) 0.0430(4) Uani d . 1 . .
    H H1W 0.3856 0.7738 0.4546 0.064 Uiso d R 1 . .
    H H2W 0.3065 0.8774 0.4251 0.064 Uiso d R 1 . .
    N N1 0.29113(11) 0.3460(2) 0.41754(7) 0.0278(4) Uani d . 1 . .
    N N2 0.17697(11) 0.6304(2) 0.54314(7) 0.0277(3) Uani d . 1 . .
    N N3 0.12245(11) 0.6608(2) 0.41228(7) 0.0295(4) Uani d . 1 . .
    C C1 0.41586(13) 0.3491(3) 0.52244(9) 0.0282(4) Uani d . 1 . .
    C C2 0.39262(13) 0.2906(3) 0.45023(9) 0.0296(4) Uani d . 1 . .
    H H2A 0.4378 0.3513 0.4280 0.036 Uiso calc R 1 . .
    H H2B 0.4000 0.1545 0.4470 0.036 Uiso calc R 1 . .
    C C3 0.30947(13) 0.3556(3) 0.28982(9) 0.0270(4) Uani d . 1 . .
    C C4 0.32266(16) 0.2503(3) 0.23598(10) 0.0377(5) Uani d . 1 . .
    H H4 0.3025 0.1246 0.2312 0.045 Uiso calc R 1 . .
    C C5 0.36591(16) 0.3329(4) 0.18939(10) 0.0428(5) Uani d . 1 . .
    H H5A 0.3745 0.2615 0.1534 0.051 Uiso calc R 1 . .
    C C6 0.39666(15) 0.5203(3) 0.19541(10) 0.0398(5) Uani d . 1 . .
    C C7 0.38440(16) 0.6220(3) 0.25016(11) 0.0417(5) Uani d . 1 . .
    H H7 0.4056 0.7471 0.2554 0.050 Uiso calc R 1 . .
    C C8 0.34130(15) 0.5416(3) 0.29733(10) 0.0354(5) Uani d . 1 . .
    H H8 0.3339 0.6122 0.3337 0.042 Uiso calc R 1 . .
    C C9 0.4445(2) 0.6079(5) 0.14447(13) 0.0597(7) Uani d . 1 . .
    H H9A 0.4000 0.6037 0.1014 0.090 Uiso calc R 1 . .
    H H9B 0.5027 0.5383 0.1433 0.090 Uiso calc R 1 . .
    H H9C 0.4613 0.7372 0.1564 0.090 Uiso calc R 1 . .
    C C10 0.20889(15) 0.6202(3) 0.60898(9) 0.0345(5) Uani d . 1 . .
    H H10 0.2727 0.5803 0.6270 0.041 Uiso calc R 1 . .
    C C11 0.14933(17) 0.6676(3) 0.65179(10) 0.0407(5) Uani d . 1 . .
    H H11 0.1738 0.6595 0.6976 0.049 Uiso calc R 1 . .
    C C12 0.05523(16) 0.7258(3) 0.62636(11) 0.0376(5) Uani d . 1 . .
    H H12 0.0151 0.7554 0.6547 0.045 Uiso calc R 1 . .
    C C13 0.01946(14) 0.7407(3) 0.55693(10) 0.0304(4) Uani d . 1 . .
    C C14 -0.07680(15) 0.8059(3) 0.52450(11) 0.0371(5) Uani d . 1 . .
    H H14 -0.1209 0.8361 0.5500 0.044 Uiso calc R 1 . .
    C C15 -0.10434(14) 0.8240(3) 0.45780(11) 0.0373(5) Uani d . 1 . .
    H H15 -0.1672 0.8662 0.4381 0.045 Uiso calc R 1 . .
    C C16 -0.03842(14) 0.7795(3) 0.41629(10) 0.0318(4) Uani d . 1 . .
    C C17 -0.05995(16) 0.8052(3) 0.34695(11) 0.0405(5) Uani d . 1 . .
    H H17 -0.1213 0.8484 0.3243 0.049 Uiso calc R 1 . .
    C C18 0.00994(17) 0.7661(4) 0.31331(11) 0.0449(6) Uani d . 1 . .
    H H18 -0.0027 0.7878 0.2677 0.054 Uiso calc R 1 . .
    C C19 0.10062(16) 0.6933(3) 0.34718(10) 0.0394(5) Uani d . 1 . .
    H H19 0.1472 0.6667 0.3233 0.047 Uiso calc R 1 . .
    C C20 0.05477(13) 0.7091(3) 0.44656(9) 0.0265(4) Uani d . 1 . .
    C C21 0.08421(13) 0.6912(3) 0.51756(9) 0.0255(4) Uani d . 1 . .
loop_
    _atom_site_aniso_label
    _atom_site_aniso_U_11
    _atom_site_aniso_U_22
    _atom_site_aniso_U_33
    _atom_site_aniso_U_12
    _atom_site_aniso_U_13
    _atom_site_aniso_U_23
    Cu1 0.02506(13) 0.03777(15) 0.01906(12) 0.00538(10) 0.00617(9) 0.00056(9)
    S1 0.0249(2) 0.0364(3) 0.0212(2) -0.00450(19) 0.00735(18) -0.00286(19)
    O1 0.0349(8) 0.0548(10) 0.0217(7) 0.0140(7) 0.0039(6) -0.0026(6)
    O2 0.0281(7) 0.0573(10) 0.0331(8) 0.0079(7) 0.0001(6) 0.0035(7)
    O3 0.0231(7) 0.0672(11) 0.0296(7) -0.0047(7) 0.0052(6) -0.0070(7)
    O4 0.0549(9) 0.0337(8) 0.0325(8) -0.0083(7) 0.0112(7) -0.0030(6)
    O5 0.0338(8) 0.0421(9) 0.0539(10) -0.0004(7) 0.0121(7) 0.0114(7)
    N1 0.0222(8) 0.0404(10) 0.0206(8) 0.0022(7) 0.0048(6) -0.0032(7)
    N2 0.0301(8) 0.0303(9) 0.0240(8) 0.0005(7) 0.0087(6) -0.0003(7)
    N3 0.0291(8) 0.0365(9) 0.0230(8) 0.0037(7) 0.0068(6) 0.0020(7)
    C1 0.0259(10) 0.0330(11) 0.0259(9) -0.0018(8) 0.0065(8) 0.0036(8)
    C2 0.0245(9) 0.0353(11) 0.0291(10) 0.0014(8) 0.0066(8) -0.0037(8)
    C3 0.0229(9) 0.0372(11) 0.0210(9) -0.0001(8) 0.0056(7) -0.0006(8)
    C4 0.0428(12) 0.0423(12) 0.0310(11) -0.0082(10) 0.0146(9) -0.0100(9)
    C5 0.0451(13) 0.0600(15) 0.0283(11) -0.0037(11) 0.0185(9) -0.0091(10)
    C6 0.0317(11) 0.0587(15) 0.0313(11) -0.0005(10) 0.0120(9) 0.0079(10)
    C7 0.0460(13) 0.0399(12) 0.0413(12) -0.0065(10) 0.0145(10) 0.0042(10)
    C8 0.0403(11) 0.0390(12) 0.0296(10) -0.0014(9) 0.0134(9) -0.0039(9)
    C9 0.0604(16) 0.0773(19) 0.0500(15) -0.0056(14) 0.0299(13) 0.0149(14)
    C10 0.0370(11) 0.0415(12) 0.0248(10) 0.0012(9) 0.0071(8) -0.0007(9)
    C11 0.0521(13) 0.0482(13) 0.0248(10) 0.0024(11) 0.0150(9) -0.0014(9)
    C12 0.0460(13) 0.0381(12) 0.0365(11) -0.0029(10) 0.0252(10) -0.0042(9)
    C13 0.0338(10) 0.0249(10) 0.0369(11) -0.0049(8) 0.0172(9) -0.0036(8)
    C14 0.0315(11) 0.0321(11) 0.0542(14) -0.0019(9) 0.0233(10) -0.0034(10)
    C15 0.0228(10) 0.0334(11) 0.0560(14) 0.0005(8) 0.0098(9) -0.0008(10)
    C16 0.0266(10) 0.0263(10) 0.0406(11) -0.0018(8) 0.0044(8) -0.0014(8)
    C17 0.0322(11) 0.0408(12) 0.0415(12) 0.0042(9) -0.0051(9) 0.0015(10)
    C18 0.0475(13) 0.0553(15) 0.0266(11) 0.0079(11) -0.0017(9) 0.0049(10)
    C19 0.0413(12) 0.0509(13) 0.0262(10) 0.0083(10) 0.0087(9) 0.0037(9)
    C20 0.0263(9) 0.0237(9) 0.0299(10) -0.0018(7) 0.0075(8) -0.0010(8)
    C21 0.0272(9) 0.0225(9) 0.0287(9) -0.0029(7) 0.0101(8) -0.0017(7)
_geom_special_details
;
All e.s.d.'s (except the e.s.d. in the dihedral angle between two l.s. planes)
are estimated using the full covariance matrix. The cell e.s.d.'s are taken
into account individually in the estimation of e.s.d.'s in distances, angles
and torsion angles; correlations between e.s.d.'s in cell parameters are only
used when they are defined by crystal symmetry. An approximate (isotropic)
treatment of cell e.s.d.'s is used for estimating e.s.d.'s involving l.s.
planes.
;
loop_
    _geom_bond_atom_site_label_1
    _geom_bond_atom_site_label_2
    _geom_bond_site_symmetry_2
    _geom_bond_distance
    _geom_bond_publ_flag
    Cu1 O1 . 1.9269(13) ?
    Cu1 N1 . 1.9916(16) ?
    Cu1 N3 . 2.0429(16) ?
    Cu1 N2 . 2.0435(15) ?
    Cu1 O5 . 2.2296(15) ?
    S1 O3 . 1.4490(14) ?
    S1 O4 . 1.4557(16) ?
    S1 N1 . 1.5697(15) ?
    S1 C3 . 1.7812(19) ?
    O1 C1 . 1.282(2) ?
    O2 C1 . 1.233(2) ?
    O5 H1W . 0.8499 ?
    O5 H2W . 0.8500 ?
    N1 C2 . 1.480(2) ?
    N2 C10 . 1.331(2) ?
    N2 C21 . 1.356(2) ?
    N3 C19 . 1.329(2) ?
    N3 C20 . 1.360(2) ?
    C1 C2 . 1.509(3) ?
    C2 H2A . 0.9700 ?
    C2 H2B . 0.9700 ?
    C3 C8 . 1.384(3) ?
    C3 C4 . 1.389(3) ?
    C4 C5 . 1.386(3) ?
    C4 H4 . 0.9300 ?
    C5 C6 . 1.388(3) ?
    C5 H5A . 0.9300 ?
    C6 C7 . 1.387(3) ?
    C6 C9 . 1.512(3) ?
    C7 C8 . 1.388(3) ?
    C7 H7 . 0.9300 ?
    C8 H8 . 0.9300 ?
    C9 H9A . 0.9600 ?
    C9 H9B . 0.9600 ?
    C9 H9C . 0.9600 ?
    C10 C11 . 1.398(3) ?
    C10 H10 . 0.9300 ?
    C11 C12 . 1.367(3) ?
    C11 H11 . 0.9300 ?
    C12 C13 . 1.409(3) ?
    C12 H12 . 0.9300 ?
    C13 C21 . 1.404(3) ?
    C13 C14 . 1.437(3) ?
    C14 C15 . 1.348(3) ?
    C14 H14 . 0.9300 ?
    C15 C16 . 1.442(3) ?
    C15 H15 . 0.9300 ?
    C16 C20 . 1.403(3) ?
    C16 C17 . 1.406(3) ?
    C17 C18 . 1.363(3) ?
    C17 H17 . 0.9300 ?
    C18 C19 . 1.399(3) ?
    C18 H18 . 0.9300 ?
    C19 H19 . 0.9300 ?
    C20 C21 . 1.434(3) ?
loop_
    _geom_angle_atom_site_label_1
    _geom_angle_atom_site_label_2
    _geom_angle_atom_site_label_3
    _geom_angle_site_symmetry_1
    _geom_angle_site_symmetry_3
    _geom_angle
    _geom_angle_publ_flag
    O1 Cu1 N1 . . 83.32(6) ?
    O1 Cu1 N3 . . 169.34(6) ?
    N1 Cu1 N3 . . 106.60(6) ?
    O1 Cu1 N2 . . 88.83(6) ?
    N1 Cu1 N2 . . 152.58(7) ?
    N3 Cu1 N2 . . 80.56(6) ?
    O1 Cu1 O5 . . 91.97(6) ?
    N1 Cu1 O5 . . 104.91(6) ?
    N3 Cu1 O5 . . 89.24(6) ?
    N2 Cu1 O5 . . 101.57(6) ?
    O3 S1 O4 . . 114.99(9) ?
    O3 S1 N1 . . 108.57(8) ?
    O4 S1 N1 . . 112.86(9) ?
    O3 S1 C3 . . 106.66(9) ?
    O4 S1 C3 . . 105.09(9) ?
    N1 S1 C3 . . 108.24(9) ?
    C1 O1 Cu1 . . 116.31(12) ?
    Cu1 O5 H1W . . 109.7 ?
    Cu1 O5 H2W . . 120.0 ?
    H1W O5 H2W . . 105.2 ?
    C2 N1 S1 . . 114.99(12) ?
    C2 N1 Cu1 . . 109.52(11) ?
    S1 N1 Cu1 . . 135.20(9) ?
    C10 N2 C21 . . 118.35(16) ?
    C10 N2 Cu1 . . 128.54(14) ?
    C21 N2 Cu1 . . 112.89(12) ?
    C19 N3 C20 . . 117.69(17) ?
    C19 N3 Cu1 . . 129.57(14) ?
    C20 N3 Cu1 . . 112.74(12) ?
    O2 C1 O1 . . 123.55(18) ?
    O2 C1 C2 . . 119.62(17) ?
    O1 C1 C2 . . 116.82(16) ?
    N1 C2 C1 . . 109.72(15) ?
    N1 C2 H2A . . 109.7 ?
    C1 C2 H2A . . 109.7 ?
    N1 C2 H2B . . 109.7 ?
    C1 C2 H2B . . 109.7 ?
    H2A C2 H2B . . 108.2 ?
    C8 C3 C4 . . 119.75(18) ?
    C8 C3 S1 . . 120.27(14) ?
    C4 C3 S1 . . 119.96(16) ?
    C5 C4 C3 . . 119.9(2) ?
    C5 C4 H4 . . 120.1 ?
    C3 C4 H4 . . 120.1 ?
    C4 C5 C6 . . 121.2(2) ?
    C4 C5 H5A . . 119.4 ?
    C6 C5 H5A . . 119.4 ?
    C7 C6 C5 . . 118.00(19) ?
    C7 C6 C9 . . 121.4(2) ?
    C5 C6 C9 . . 120.5(2) ?
    C6 C7 C8 . . 121.6(2) ?
    C6 C7 H7 . . 119.2 ?
    C8 C7 H7 . . 119.2 ?
    C3 C8 C7 . . 119.55(19) ?
    C3 C8 H8 . . 120.2 ?
    C7 C8 H8 . . 120.2 ?
    C6 C9 H9A . . 109.5 ?
    C6 C9 H9B . . 109.5 ?
    H9A C9 H9B . . 109.5 ?
    C6 C9 H9C . . 109.5 ?
    H9A C9 H9C . . 109.5 ?
    H9B C9 H9C . . 109.5 ?
    N2 C10 C11 . . 121.93(19) ?
    N2 C10 H10 . . 119.0 ?
    C11 C10 H10 . . 119.0 ?
    C12 C11 C10 . . 120.06(19) ?
    C12 C11 H11 . . 120.0 ?
    C10 C11 H11 . . 120.0 ?
    C11 C12 C13 . . 119.51(18) ?
    C11 C12 H12 . . 120.2 ?
    C13 C12 H12 . . 120.2 ?
    C21 C13 C12 . . 116.76(18) ?
    C21 C13 C14 . . 118.63(18) ?
    C12 C13 C14 . . 124.61(18) ?
    C15 C14 C13 . . 121.15(19) ?
    C15 C14 H14 . . 119.4 ?
    C13 C14 H14 . . 119.4 ?
    C14 C15 C16 . . 121.40(19) ?
    C14 C15 H15 . . 119.3 ?
    C16 C15 H15 . . 119.3 ?
    C20 C16 C17 . . 116.87(18) ?
    C20 C16 C15 . . 118.53(19) ?
    C17 C16 C15 . . 124.58(19) ?
    C18 C17 C16 . . 119.32(19) ?
    C18 C17 H17 . . 120.3 ?
    C16 C17 H17 . . 120.3 ?
    C17 C18 C19 . . 120.1(2) ?
    C17 C18 H18 . . 119.9 ?
    C19 C18 H18 . . 119.9 ?
    N3 C19 C18 . . 122.3(2) ?
    N3 C19 H19 . . 118.9 ?
    C18 C19 H19 . . 118.9 ?
    N3 C20 C16 . . 123.56(17) ?
    N3 C20 C21 . . 116.46(16) ?
    C16 C20 C21 . . 119.94(17) ?
    N2 C21 C13 . . 123.37(17) ?
    N2 C21 C20 . . 116.33(16) ?
    C13 C21 C20 . . 120.28(17) ?
loop_
    _geom_torsion_atom_site_label_1
    _geom_torsion_atom_site_label_2
    _geom_torsion_atom_site_label_3
    _geom_torsion_atom_site_label_4
    _geom_torsion_site_symmetry_1
    _geom_torsion_site_symmetry_2
    _geom_torsion_site_symmetry_3
    _geom_torsion_site_symmetry_4
    _geom_torsion
    _geom_torsion_publ_flag
    N1 Cu1 O1 C1 . . . . 15.55(14) ?
    N3 Cu1 O1 C1 . . . . 174.4(3) ?
    N2 Cu1 O1 C1 . . . . 169.23(15) ?
    O5 Cu1 O1 C1 . . . . -89.23(15) ?
    O3 S1 N1 C2 . . . . 173.74(14) ?
    O4 S1 N1 C2 . . . . 45.04(16) ?
    C3 S1 N1 C2 . . . . -70.84(16) ?
    O3 S1 N1 Cu1 . . . . -13.30(17) ?
    O4 S1 N1 Cu1 . . . . -142.00(13) ?
    C3 S1 N1 Cu1 . . . . 102.13(14) ?
    O1 Cu1 N1 C2 . . . . -18.70(12) ?
    N3 Cu1 N1 C2 . . . . 165.30(12) ?
    N2 Cu1 N1 C2 . . . . -93.00(17) ?
    O5 Cu1 N1 C2 . . . . 71.57(13) ?
    O1 Cu1 N1 S1 . . . . 168.06(15) ?
    N3 Cu1 N1 S1 . . . . -7.94(16) ?
    N2 Cu1 N1 S1 . . . . 93.76(18) ?
    O5 Cu1 N1 S1 . . . . -101.67(14) ?
    O1 Cu1 N2 C10 . . . . 2.40(18) ?
    N1 Cu1 N2 C10 . . . . 75.4(2) ?
    N3 Cu1 N2 C10 . . . . -176.63(19) ?
    O5 Cu1 N2 C10 . . . . -89.37(18) ?
    O1 Cu1 N2 C21 . . . . -172.10(14) ?
    N1 Cu1 N2 C21 . . . . -99.09(17) ?
    N3 Cu1 N2 C21 . . . . 8.87(13) ?
    O5 Cu1 N2 C21 . . . . 96.13(13) ?
    O1 Cu1 N3 C19 . . . . 166.8(3) ?
    N1 Cu1 N3 C19 . . . . -35.2(2) ?
    N2 Cu1 N3 C19 . . . . 172.0(2) ?
    O5 Cu1 N3 C19 . . . . 70.10(19) ?
    O1 Cu1 N3 C20 . . . . -13.6(4) ?
    N1 Cu1 N3 C20 . . . . 144.41(13) ?
    N2 Cu1 N3 C20 . . . . -8.39(13) ?
    O5 Cu1 N3 C20 . . . . -110.25(13) ?
    Cu1 O1 C1 O2 . . . . 171.25(16) ?
    Cu1 O1 C1 C2 . . . . -8.1(2) ?
    S1 N1 C2 C1 . . . . -166.30(13) ?
    Cu1 N1 C2 C1 . . . . 18.95(19) ?
    O2 C1 C2 N1 . . . . 172.71(18) ?
    O1 C1 C2 N1 . . . . -7.9(2) ?
    O3 S1 C3 C8 . . . . 85.06(17) ?
    O4 S1 C3 C8 . . . . -152.43(16) ?
    N1 S1 C3 C8 . . . . -31.60(19) ?
    O3 S1 C3 C4 . . . . -93.29(18) ?
    O4 S1 C3 C4 . . . . 29.22(19) ?
    N1 S1 C3 C4 . . . . 150.05(16) ?
    C8 C3 C4 C5 . . . . -1.2(3) ?
    S1 C3 C4 C5 . . . . 177.14(16) ?
    C3 C4 C5 C6 . . . . 0.0(3) ?
    C4 C5 C6 C7 . . . . 1.1(3) ?
    C4 C5 C6 C9 . . . . 179.5(2) ?
    C5 C6 C7 C8 . . . . -1.1(3) ?
    C9 C6 C7 C8 . . . . -179.4(2) ?
    C4 C3 C8 C7 . . . . 1.3(3) ?
    S1 C3 C8 C7 . . . . -177.10(16) ?
    C6 C7 C8 C3 . . . . -0.1(3) ?
    C21 N2 C10 C11 . . . . 0.9(3) ?
    Cu1 N2 C10 C11 . . . . -173.35(16) ?
    N2 C10 C11 C12 . . . . 0.3(3) ?
    C10 C11 C12 C13 . . . . -1.1(3) ?
    C11 C12 C13 C21 . . . . 0.8(3) ?
    C11 C12 C13 C14 . . . . -177.9(2) ?
    C21 C13 C14 C15 . . . . -1.6(3) ?
    C12 C13 C14 C15 . . . . 177.1(2) ?
    C13 C14 C15 C16 . . . . -0.2(3) ?
    C14 C15 C16 C20 . . . . 2.4(3) ?
    C14 C15 C16 C17 . . . . -176.2(2) ?
    C20 C16 C17 C18 . . . . -1.6(3) ?
    C15 C16 C17 C18 . . . . 177.0(2) ?
    C16 C17 C18 C19 . . . . 2.8(4) ?
    C20 N3 C19 C18 . . . . -3.0(3) ?
    Cu1 N3 C19 C18 . . . . 176.61(17) ?
    C17 C18 C19 N3 . . . . -0.4(4) ?
    C19 N3 C20 C16 . . . . 4.2(3) ?
    Cu1 N3 C20 C16 . . . . -175.48(15) ?
    C19 N3 C20 C21 . . . . -173.60(18) ?
    Cu1 N3 C20 C21 . . . . 6.7(2) ?
    C17 C16 C20 N3 . . . . -1.9(3) ?
    C15 C16 C20 N3 . . . . 179.39(18) ?
    C17 C16 C20 C21 . . . . 175.84(18) ?
    C15 C16 C20 C21 . . . . -2.9(3) ?
    C10 N2 C21 C13 . . . . -1.2(3) ?
    Cu1 N2 C21 C13 . . . . 173.90(14) ?
    C10 N2 C21 C20 . . . . 176.91(17) ?
    Cu1 N2 C21 C20 . . . . -8.0(2) ?
    C12 C13 C21 N2 . . . . 0.4(3) ?
    C14 C13 C21 N2 . . . . 179.15(18) ?
    C12 C13 C21 C20 . . . . -177.67(18) ?
    C14 C13 C21 C20 . . . . 1.1(3) ?
    N3 C20 C21 N2 . . . . 0.9(3) ?
    C16 C20 C21 N2 . . . . -177.04(17) ?
    N3 C20 C21 C13 . . . . 179.05(17) ?
    C16 C20 C21 C13 . . . . 1.2(3) ?
loop_
    _geom_hbond_atom_site_label_D
    _geom_hbond_atom_site_label_H
    _geom_hbond_atom_site_label_A
    _geom_hbond_site_symmetry_A
    _geom_hbond_distance_DH
    _geom_hbond_distance_HA
    _geom_hbond_distance_DA
    _geom_hbond_angle_DHA
    O5 H1W O2 3_666 0.85 1.87 2.717(2) 175.2
    O5 H2W O4 1_565 0.85 2.00 2.847(2) 173.7
