# Supplementary material for: Aqua­{N-[(4-methyl­phen­yl)sulfon­yl]glycinato(2−)-κ2 N,O}(1,10-phenan­throline)copper(II)
Source: Acta Crystallogr Sect E Struct Rep Online. 2010 Sep 15;66(Pt 10):m1255. doi: 10.1107/S1600536810036135 (PMC2983433; doi:10.1107/S1600536810036135)
Supplement: Supplementary file 2 [file e-66-m1255-Isup2.hkl]

# 
# h,k,l, Fc-squared, Fo-squared, sigma(Fo-squared) and status flag 
# 
data_I
_shelx_title ' B in P2(1)/c' 
_shelx_refln_list_code          4 
_shelx_F_calc_maximum      189.55 
_exptl_crystal_F_000      1004.00 
_reflns_d_resolution_high  0.8255 
 
loop_ 
 _symmetry_equiv_pos_as_xyz 
 'x, y, z' 
 '-x, y+1/2, -z+1/2' 
 '-x, -y, -z' 
 'x, -y-1/2, z-1/2' 
 
_cell_length_a    14.0788 
_cell_length_b     7.0588 
_cell_length_c    20.6993 
_cell_angle_alpha  90.000 
_cell_angle_beta  103.826 
_cell_angle_gamma  90.000 
 
_shelx_F_squared_multiplier     1.000 
 
loop_ 
 _refln_index_h 
 _refln_index_k 
 _refln_index_l 
 _refln_F_squared_calc 
 _refln_F_squared_meas 
 _refln_F_squared_sigma 
 _refln_observed_status 
   2   0   0    13279.72    12995.29    214.29 o 
   3   0   0    10788.27    11127.17     85.19 o 
   4   0   0     1257.11     1165.33     13.56 o 
   5   0   0      967.27     1118.76     14.10 o 
   6   0   0     7707.61     7262.39     61.15 o 
   7   0   0      607.95      598.63     11.29 o 
   8   0   0     9385.77     8898.17     75.85 o 
   9   0   0       61.33      102.50      7.75 o 
  10   0   0     4614.49     4550.26     46.50 o 
  11   0   0     1107.57     1065.38     23.23 o 
  12   0   0     4752.17     4801.14     90.76 o 
  13   0   0      154.37      161.41     11.65 o 
  14   0   0     1949.58     2005.10     39.42 o 
  15   0   0       85.75       94.81     11.32 o 
  16   0   0     1153.88     1075.05     43.35 o 
   1   1   0     1776.84     1931.18     15.44 o 
   2   1   0     7119.86     7182.21     49.20 o 
   3   1   0     1525.21     1562.49     12.68 o 
   4   1   0      623.92      737.24      7.33 o 
   5   1   0      211.40      222.41      3.74 o 
   6   1   0      835.60     1035.57      9.16 o 
   7   1   0     1051.99     1145.12     10.33 o 
   8   1   0      437.74      485.70      8.48 o 
   9   1   0       60.99       77.80      3.51 o 
  10   1   0      236.49      250.27      5.90 o 
  11   1   0       43.75       52.07      6.52 o 
  12   1   0      292.30      265.97      8.61 o 
  13   1   0        4.18        7.28      4.43 o 
  14   1   0        1.57        2.59      4.58 o 
  15   1   0        0.26       -2.70      7.31 o 
  16   1   0       79.84       65.40     11.90 o 
   0   2   0    32992.06    31184.84    236.59 o 
   1   2   0    16051.42    16575.87     88.98 o 
   2   2   0    20370.04    20734.40    117.65 o 
   3   2   0      553.35      575.49      6.39 o 
   4   2   0     1803.47     1645.24     12.82 o 
   5   2   0     1846.31     2013.86     15.37 o 
   6   2   0     2183.07     2139.30     16.70 o 
   7   2   0       60.75       55.86      2.99 o 
   8   2   0     1227.00     1285.81     13.04 o 
   9   2   0      436.92      482.53      9.80 o 
  10   2   0      772.36      769.95     12.75 o 
  11   2   0      236.49      224.56      9.13 o 
  12   2   0       50.80       50.86     10.02 o 
  13   2   0        1.26       -3.69      4.41 o 
  14   2   0       45.80       43.86      6.44 o 
  15   2   0       31.13       56.66     12.66 o 
  16   2   0        5.23        0.12      8.48 o 
   1   3   0    11708.23    11237.27     63.47 o 
   2   3   0        3.75        2.76      2.35 o 
   3   3   0     5770.90     5483.75     41.51 o 
   4   3   0     3062.41     3312.53     26.07 o 
   5   3   0     3568.18     3381.47     23.67 o 
   6   3   0      191.15      200.95      5.14 o 
   7   3   0     4829.67     4712.67     58.53 o 
   8   3   0      137.52      132.89      6.94 o 
   9   3   0     2752.18     2705.30     35.07 o 
  10   3   0        7.20        6.65      4.51 o 
  11   3   0     1779.49     1834.63     25.59 o 
  12   3   0      508.89      476.42     13.46 o 
  13   3   0     1451.01     1539.30     44.79 o 
  14   3   0       47.12       37.63      6.97 o 
  15   3   0     1276.19     1300.66     24.54 o 
   0   4   0     3877.67     3887.14     38.63 o 
   1   4   0      594.35      628.83      8.67 o 
   2   4   0      105.30       74.07      4.46 o 
   3   4   0     2022.09     2169.87     17.93 o 
   4   4   0     5720.65     5784.30     55.06 o 
   5   4   0       78.89       78.53      5.60 o 
   6   4   0     1414.34     1459.70     20.35 o 
   7   4   0      562.62      560.91     12.96 o 
   8   4   0     2555.81     2520.26     29.82 o 
   9   4   0       13.27       15.82      5.14 o 
  10   4   0     2073.44     2057.90     27.97 o 
  11   4   0      240.60      231.41     16.00 o 
  12   4   0     1173.79     1162.41     21.73 o 
  13   4   0       46.74       61.81      7.62 o 
  14   4   0      541.98      565.91     16.75 o 
   1   5   0      179.49      183.50      6.59 o 
   2   5   0      136.51      156.52      7.73 o 
   3   5   0      135.99      119.06      5.77 o 
   4   5   0      107.66      117.40      6.94 o 
   5   5   0     1451.92     1415.50     25.01 o 
   6   5   0       55.33       55.69      6.52 o 
   7   5   0      236.20      246.32      9.94 o 
   8   5   0        6.87        4.27      5.24 o 
   9   5   0       22.19       18.22      5.42 o 
  10   5   0      217.20      240.88     16.05 o 
  11   5   0       36.15       31.92      6.60 o 
  12   5   0       85.30       94.39      8.76 o 
  13   5   0       70.00       84.39      8.70 o 
   0   6   0        3.08       -5.96      5.59 o 
   1   6   0        0.08       -1.67      4.41 o 
   2   6   0      215.68      215.88      8.98 o 
   3   6   0      301.82      267.11     10.18 o 
   4   6   0     2567.01     2412.29     36.07 o 
   5   6   0      348.62      352.97     12.35 o 
   6   6   0       61.69       77.79     12.60 o 
   7   6   0        0.26       -0.63      5.22 o 
   8   6   0      275.64      266.14     12.65 o 
   9   6   0        5.11       16.28      6.04 o 
  10   6   0      600.02      589.54     16.74 o 
  11   6   0        5.74       13.14      7.33 o 
   1   7   0     1009.65      985.35     23.53 o 
   2   7   0        3.56       10.96      6.22 o 
   3   7   0     1543.78     1490.61     28.69 o 
   4   7   0        2.12        3.68      6.33 o 
   5   7   0      556.46      612.37     19.06 o 
   6   7   0       12.79        5.90      5.63 o 
   7   7   0      835.72      838.49     19.48 o 
   8   7   0      189.27      194.73     11.61 o 
   9   7   0      591.84      615.81     17.76 o 
   0   8   0      111.37      130.96     20.80 o 
   1   8   0       36.72       40.24     11.05 o 
   2   8   0        3.82        8.44      6.87 o 
   3   8   0        2.93       -1.75      6.92 o 
   4   8   0       63.67       65.08     11.68 o 
   5   8   0      405.07      311.16     15.65 o 
 -16   1   1      461.01      492.94     17.43 o 
 -15   1   1       13.01       15.70      6.52 o 
 -14   1   1      672.37      631.85     18.13 o 
 -13   1   1        1.73       -2.87      4.15 o 
 -12   1   1     2693.72     2668.19     27.21 o 
 -11   1   1      245.42      235.07      7.87 o 
 -10   1   1     3315.25     3245.86     28.98 o 
  -9   1   1       20.72       18.28      2.38 o 
  -8   1   1     4453.21     4311.60     26.91 o 
  -7   1   1       44.39       47.55      2.91 o 
  -6   1   1     2796.95     2491.45     19.02 o 
  -5   1   1     1011.34     1080.67     11.78 o 
  -4   1   1     3085.25     2963.84     24.48 o 
  -3   1   1     6766.60     7085.66     44.07 o 
  -2   1   1     5315.02     5369.59     37.91 o 
  -1   1   1     2558.95     2689.31     23.67 o 
   0   1   1    30025.10    26504.70    310.06 o 
   1   1   1     3194.69     3205.31     20.88 o 
   2   1   1    29235.30    27067.28    304.81 o 
   3   1   1     1084.04     1238.82     10.07 o 
   4   1   1     4651.04     4539.10     30.34 o 
   5   1   1      108.20       89.15      3.07 o 
   6   1   1     1642.61     1539.52     12.12 o 
   7   1   1     1810.72     1880.93     14.52 o 
   8   1   1     3207.77     3191.67     21.91 o 
   9   1   1      419.32      371.89      6.59 o 
  10   1   1     1370.67     1332.03     19.36 o 
  11   1   1      275.69      260.15      8.30 o 
  12   1   1      604.34      630.83     12.48 o 
  13   1   1      147.96      132.88      6.91 o 
  14   1   1      141.97      161.11      9.00 o 
  15   1   1      607.21      621.73     23.26 o 
  16   1   1      266.52      262.42     24.37 o 
 -16   2   1        5.85        6.43      6.92 o 
 -15   2   1      299.18      317.11     14.72 o 
 -14   2   1       15.23       12.42      5.59 o 
 -13   2   1       38.10       45.88      9.44 o 
 -12   2   1      194.48      210.69      9.20 o 
 -11   2   1      155.44      164.81      8.08 o 
 -10   2   1      152.73      161.89      6.59 o 
  -9   2   1     1277.46     1298.55     19.42 o 
  -8   2   1       49.16       53.56      4.10 o 
  -7   2   1     3187.36     3130.95     29.12 o 
  -6   2   1      179.02      194.05      5.35 o 
  -5   2   1     2316.08     2365.23     19.62 o 
  -4   2   1      105.33       92.80      3.24 o 
  -3   2   1      342.81      279.58      4.83 o 
  -2   2   1    29908.12    29557.28    170.98 o 
  -1   2   1      932.64      906.99      9.15 o 
   0   2   1      219.22      253.55      4.17 o 
   1   2   1    16445.97    16430.67     88.30 o 
   2   2   1    14573.83    14925.90    105.25 o 
   3   2   1      401.26      317.78      5.92 o 
   4   2   1        8.02       10.43      1.87 o 
   5   2   1     2455.96     2532.34     18.59 o 
   6   2   1     3159.43     3491.22     24.40 o 
   7   2   1     1437.36     1292.17     12.81 o 
   8   2   1     1689.13     1838.67     19.49 o 
   9   2   1      393.69      364.44      8.78 o 
  10   2   1       53.20       57.95      4.93 o 
  11   2   1      795.77      810.01     15.72 o 
  12   2   1       16.39       19.21      4.83 o 
  13   2   1      723.94      709.66     16.11 o 
  14   2   1      149.96      159.46      9.20 o 
  15   2   1      600.61      608.19     30.52 o 
 -15   3   1      145.43      159.82     12.59 o 
 -14   3   1      270.04      302.81     12.40 o 
 -13   3   1       64.66       60.74      7.05 o 
 -12   3   1      542.91      542.09     14.41 o 
 -11   3   1      197.65      194.85      9.23 o 
 -10   3   1     2783.63     2827.12     32.22 o 
  -9   3   1     1644.46     1622.89     22.38 o 
  -8   3   1     1391.78     1424.46     20.12 o 
  -7   3   1     1818.22     1838.77     22.46 o 
  -6   3   1     2898.88     2915.32     29.25 o 
  -5   3   1        1.69       -0.64      1.63 o 
  -4   3   1     4164.01     4437.66     33.41 o 
  -3   3   1     5388.29     5393.25     52.04 o 
  -2   3   1     1949.07     1796.92     14.23 o 
  -1   3   1      720.04      832.52      8.74 o 
   0   3   1       30.30       76.46      2.96 o 
   1   3   1      826.09      983.80     10.44 o 
   2   3   1     2845.29     2666.96     23.74 o 
   3   3   1      589.22      739.88     10.31 o 
   4   3   1       84.03       47.08      2.72 o 
   5   3   1      194.53      205.06      4.91 o 
   6   3   1      119.91       94.44      4.59 o 
   7   3   1      850.71      855.24     15.32 o 
   8   3   1      421.23      452.30     11.28 o 
   9   3   1     1270.70     1309.66     26.43 o 
  10   3   1     1587.58     1595.46     22.97 o 
  11   3   1       82.77       86.94      7.07 o 
  12   3   1      437.81      452.03     13.37 o 
  13   3   1      498.64      529.14     14.80 o 
  14   3   1      676.00      640.06     16.65 o 
  15   3   1        9.71       16.42      7.43 o 
 -14   4   1        5.61        9.46      6.25 o 
 -13   4   1     1372.39     1398.10     24.80 o 
 -12   4   1      149.29      168.61      9.56 o 
 -11   4   1      755.53      797.75     17.77 o 
 -10   4   1       29.44       33.94      6.85 o 
  -9   4   1      696.91      707.11     15.42 o 
  -8   4   1      298.87      321.07     10.73 o 
  -7   4   1      918.90      925.34     16.46 o 
  -6   4   1       90.41      105.34      6.39 o 
  -5   4   1     2086.61     1991.77     23.98 o 
  -4   4   1      991.20     1112.39     13.71 o 
  -3   4   1     7023.28     6883.29     48.22 o 
  -2   4   1     7309.88     7955.08     48.51 o 
  -1   4   1     2760.93     2630.54     21.51 o 
   0   4   1     5530.69     5997.81     41.38 o 
   1   4   1     2810.37     2902.05     22.12 o 
   2   4   1      816.45      856.47     10.30 o 
   3   4   1    18306.99    18943.26    105.39 o 
   4   4   1     1175.24     1206.15     18.18 o 
   5   4   1     1204.62     1121.28     14.16 o 
   6   4   1      116.60      126.10      6.87 o 
   7   4   1     1856.66     1823.22     23.90 o 
   8   4   1       26.33       40.61      5.63 o 
   9   4   1     1739.53     1763.10     34.32 o 
  10   4   1     1246.91     1264.70     21.28 o 
  11   4   1      315.50      323.66     11.88 o 
  12   4   1      381.30      388.82     16.78 o 
  13   4   1      450.65      481.94     15.05 o 
  14   4   1       35.53       34.12      8.56 o 
 -13   5   1       87.48       90.56     10.95 o 
 -12   5   1       41.54       49.90      7.42 o 
 -11   5   1       60.89       60.53      7.42 o 
 -10   5   1       51.87       47.42      9.44 o 
  -9   5   1       96.45      100.19      7.81 o 
  -8   5   1      350.07      360.20     11.87 o 
  -7   5   1       36.75       27.96      5.62 o 
  -6   5   1      403.28      386.82     11.66 o 
  -5   5   1        2.61       -1.02      4.26 o 
  -4   5   1       79.84       82.26      7.91 o 
  -3   5   1      364.79      331.88      8.51 o 
  -2   5   1       43.73       47.88      4.36 o 
  -1   5   1      439.57      490.24      9.86 o 
   0   5   1      245.24      255.59      6.61 o 
   1   5   1      115.85      149.40      9.81 o 
   2   5   1      577.82      548.14     10.41 o 
   3   5   1      164.76      175.79      6.72 o 
   4   5   1       85.28       94.74      7.77 o 
   5   5   1        0.75       -5.08      4.09 o 
   6   5   1       78.65       79.65      6.89 o 
   7   5   1      111.15      113.59      7.68 o 
   8   5   1      393.76      374.76     12.37 o 
   9   5   1       18.20       24.94      8.11 o 
  10   5   1        7.89       10.59      7.55 o 
  11   5   1       84.18       71.50      8.90 o 
  12   5   1        3.16       -2.49      5.49 o 
  13   5   1       37.51       39.68      7.53 o 
 -11   6   1      405.19      436.63     15.39 o 
 -10   6   1       39.28       36.57      7.04 o 
  -9   6   1      443.34      457.34     14.79 o 
  -8   6   1        3.61        5.88      5.27 o 
  -7   6   1     1075.54     1045.22     20.41 o 
  -6   6   1        2.69       -0.69      4.79 o 
  -5   6   1     2790.48     2758.50     33.42 o 
  -4   6   1     1111.55     1035.06     18.98 o 
  -3   6   1      357.67      357.86     11.53 o 
  -2   6   1       10.84        1.95      4.46 o 
  -1   6   1      568.36      557.88     19.83 o 
   0   6   1       63.52       58.57      6.09 o 
   1   6   1     1770.41     1775.57     24.18 o 
   2   6   1     1632.37     1598.11     22.66 o 
   3   6   1      296.58      278.43     10.45 o 
   4   6   1      177.62      179.96      9.08 o 
   5   6   1     5181.75     4919.30     48.56 o 
   6   6   1       18.72       12.98      7.53 o 
   7   6   1      663.70      687.47     16.73 o 
   8   6   1        3.62        2.70      5.16 o 
   9   6   1      152.90      163.21     10.00 o 
  10   6   1        1.36        4.55      5.87 o 
  11   6   1      738.76      665.82     18.23 o 
  -9   7   1       37.94       32.75      7.71 o 
  -8   7   1      256.93      260.56     16.04 o 
  -7   7   1       95.70       80.59      9.15 o 
  -6   7   1      263.19      280.18     12.15 o 
  -5   7   1       13.90       14.54      6.99 o 
  -4   7   1      242.14      249.63     13.70 o 
  -3   7   1        0.68        7.70      6.75 o 
  -2   7   1       99.74      106.67     14.84 o 
  -1   7   1        0.56        3.22      5.91 o 
   0   7   1       20.82       25.41      5.76 o 
   1   7   1       10.42        5.42      6.95 o 
   2   7   1      129.22      101.71      9.32 o 
   3   7   1        1.84       -0.30     12.87 o 
   4   7   1        1.66        4.08      6.29 o 
   5   7   1        4.60        6.11      6.32 o 
   6   7   1       40.07       52.27      7.26 o 
   7   7   1      115.01      118.04      9.25 o 
   8   7   1      195.30      195.96     11.66 o 
   9   7   1        0.07        6.58      6.46 o 
  -5   8   1       41.68       74.85     10.37 o 
  -4   8   1       58.04       51.13      9.32 o 
  -3   8   1      262.11      255.13     14.32 o 
  -2   8   1        0.25       -0.06      6.56 o 
  -1   8   1      387.31      384.87     21.02 o 
   0   8   1       87.37       91.06     13.20 o 
   1   8   1      136.60      171.18     17.27 o 
   2   8   1        2.78        7.23      7.35 o 
   3   8   1      532.16      537.46     19.01 o 
   4   8   1      246.08      211.52     13.41 o 
   5   8   1       15.94       -2.81      7.55 o 
 -16   0   2       92.19       77.87     11.29 o 
 -15   0   2       45.68       60.81     10.08 o 
 -14   0   2      773.67      799.78     24.16 o 
 -13   0   2     1758.27     1738.43     35.08 o 
 -12   0   2     3313.81     3322.29     50.17 o 
 -11   0   2      665.57      662.54     14.54 o 
 -10   0   2     1882.43     1780.99     24.12 o 
  -9   0   2     1100.17     1174.98     17.95 o 
  -8   0   2      916.99      790.02     14.22 o 
  -7   0   2     1632.89     1565.55     19.29 o 
  -6   0   2       43.61        9.60      2.77 o 
  -5   0   2     2427.96     2489.93     24.31 o 
  -4   0   2      518.95      506.45      9.21 o 
  -3   0   2    12476.01    12526.67    117.62 o 
  -2   0   2       66.23       77.81      3.22 o 
   1   0   2    28780.62    26312.73    760.90 o 
   2   0   2      753.98      633.15      8.11 o 
   3   0   2    35930.37    34155.52    546.05 o 
   4   0   2    15784.56    16239.78    129.87 o 
   5   0   2      315.69      250.38      6.63 o 
   6   0   2    24849.26    26235.01    324.29 o 
   7   0   2    20142.92    21153.26    163.60 o 
   8   0   2     1550.56     1379.15     19.58 o 
   9   0   2     2311.02     2238.32     27.84 o 
  10   0   2      154.23      167.06     10.31 o 
  11   0   2     1698.51     1695.37     21.58 o 
  12   0   2      993.58      999.58     16.76 o 
  13   0   2      394.93      427.12     22.34 o 
  14   0   2      176.55      204.35     20.03 o 
  15   0   2     1441.41     1381.07     48.11 o 
  16   0   2      155.67      200.68     20.91 o 
 -16   1   2        0.56       -6.01      5.80 o 
 -15   1   2      614.79      570.69     18.11 o 
 -14   1   2       71.02       73.69      8.33 o 
 -13   1   2      119.12      109.93      7.36 o 
 -12   1   2      436.97      428.70     10.50 o 
 -11   1   2     1845.90     1887.40     21.13 o 
 -10   1   2     1624.06     1577.10     18.21 o 
  -9   1   2     2273.27     2381.27     19.74 o 
  -8   1   2      193.30      182.93      4.84 o 
  -7   1   2      760.35      773.19      9.75 o 
  -6   1   2      961.46      964.65     10.36 o 
  -5   1   2     1378.20     1549.83     14.10 o 
  -4   1   2        8.89       -2.10      1.40 o 
  -3   1   2     2634.58     2606.82     21.52 o 
  -2   1   2    18247.61    18208.26    118.57 o 
  -1   1   2     9004.35     8842.81     68.78 o 
   0   1   2     1731.55     1783.27     12.80 o 
   1   1   2     4605.39     5035.23     28.69 o 
   2   1   2     6118.26     6313.85     35.75 o 
   3   1   2    16108.81    16056.66    131.89 o 
   4   1   2     8446.49     8523.16     58.13 o 
   5   1   2     1523.79     1560.30     12.99 o 
   6   1   2     1288.10     1313.58     12.27 o 
   7   1   2     3594.21     4221.79     28.98 o 
   8   1   2       57.14       64.05      3.55 o 
   9   1   2       32.34       25.74      3.19 o 
  10   1   2       56.20       67.68      4.48 o 
  11   1   2      820.23      802.09     13.57 o 
  12   1   2        0.06       -5.68      5.57 o 
  13   1   2     1079.70     1018.72     16.60 o 
  14   1   2        1.63       13.10      7.54 o 
  15   1   2      264.10      270.84     23.74 o 
  16   1   2       42.61       53.39     15.31 o 
 -16   2   2     1084.05     1166.86     27.24 o 
 -15   2   2      435.72      443.37     17.18 o 
 -14   2   2      311.01      342.61     12.25 o 
 -13   2   2      584.93      614.70     19.32 o 
 -12   2   2      630.31      660.59     14.72 o 
 -11   2   2       67.54       65.38      6.06 o 
 -10   2   2     3637.16     3720.46     32.29 o 
  -9   2   2      748.19      792.04     12.15 o 
  -8   2   2     3669.61     3697.96     41.58 o 
  -7   2   2      628.73      628.78      9.54 o 
  -6   2   2     3369.01     3288.58     28.92 o 
  -5   2   2       54.20       65.80      6.08 o 
  -4   2   2     2623.66     2416.42     25.71 o 
  -3   2   2      200.82      209.63      5.59 o 
  -2   2   2    22318.43    21416.00    125.76 o 
  -1   2   2      713.21      645.34      9.40 o 
   0   2   2      514.00      410.74      5.26 o 
   1   2   2      527.75      567.38      8.58 o 
   2   2   2    12516.47    12564.64     69.11 o 
   3   2   2       92.99      109.13      4.90 o 
   4   2   2     9159.88     9167.71     55.37 o 
   5   2   2     3320.28     3514.28     24.19 o 
   6   2   2      294.32      165.54      5.65 o 
   7   2   2     1048.64     1191.06     12.49 o 
   8   2   2     3624.29     3626.33     28.11 o 
   9   2   2      838.79      887.75     13.39 o 
  10   2   2     3989.97     3874.14     34.70 o 
  11   2   2        2.37       -2.28      3.54 o 
  12   2   2      985.49      960.45     17.86 o 
  13   2   2       93.32       99.00     10.65 o 
  14   2   2      425.71      438.80     15.97 o 
  15   2   2       42.56       37.16     14.93 o 
 -15   3   2      265.29      298.12     12.81 o 
 -14   3   2       86.24      109.61      8.91 o 
 -13   3   2      694.75      678.86     21.92 o 
 -12   3   2      678.31      675.59     15.88 o 
 -11   3   2      181.75      183.84      8.85 o 
 -10   3   2     2126.46     2119.26     27.49 o 
  -9   3   2      752.84      729.97     17.13 o 
  -8   3   2     2333.24     2383.09     27.43 o 
  -7   3   2     2387.95     2354.52     27.36 o 
  -6   3   2     1618.51     1635.50     20.24 o 
  -5   3   2     5171.16     5225.36     51.15 o 
  -4   3   2      205.41      301.13      6.04 o 
  -3   3   2     3250.96     3374.48     25.92 o 
  -2   3   2       69.57       40.47      2.30 o 
  -1   3   2      721.03      676.14      7.79 o 
   0   3   2      118.33       96.22      3.53 o 
   1   3   2      134.54      101.50      3.40 o 
   2   3   2     7473.28     7522.03     44.93 o 
   3   3   2     3990.05     4082.46     27.33 o 
   4   3   2     1937.34     1936.55     16.10 o 
   5   3   2     2248.53     2164.10     19.14 o 
   6   3   2      892.94      829.67     10.86 o 
   7   3   2     1208.70     1208.45     22.33 o 
   8   3   2     1504.42     1620.62     21.60 o 
   9   3   2      146.77      153.29      7.71 o 
  10   3   2     1091.00     1103.83     18.73 o 
  11   3   2        7.71        5.36      4.66 o 
  12   3   2      971.15      972.43     19.07 o 
  13   3   2       55.11       69.30      7.33 o 
  14   3   2      549.91      578.24     18.59 o 
  15   3   2      170.07      150.96     18.86 o 
 -14   4   2       41.83       55.06      8.31 o 
 -13   4   2       17.76       18.51      6.28 o 
 -12   4   2       43.97       47.73      6.74 o 
 -11   4   2      493.18      480.46     13.78 o 
 -10   4   2      206.98      203.67      9.44 o 
  -9   4   2      462.52      480.41     12.95 o 
  -8   4   2      982.25      984.60     19.10 o 
  -7   4   2      108.54      110.91      6.93 o 
  -6   4   2      357.11      366.10     10.29 o 
  -5   4   2      395.86      371.26     10.11 o 
  -4   4   2     2895.02     3038.62     25.98 o 
  -3   4   2     3513.99     3695.64     29.79 o 
  -2   4   2       33.41       29.63      2.79 o 
  -1   4   2     2278.04     2208.82     18.17 o 
   0   4   2      136.60      139.29      6.46 o 
   1   4   2     1944.32     1954.61     16.95 o 
   2   4   2       27.64       46.96      3.25 o 
   3   4   2      906.60      928.54     11.07 o 
   4   4   2      206.81      242.65      8.02 o 
   5   4   2      611.69      536.38      9.83 o 
   6   4   2       56.04       66.71      5.63 o 
   7   4   2     2522.53     2532.02     29.25 o 
   8   4   2       47.94       63.62      6.04 o 
   9   4   2      344.91      336.18     11.07 o 
  10   4   2      193.98      200.63      9.48 o 
  11   4   2     1262.38     1290.49     23.57 o 
  12   4   2       13.16       17.74      5.90 o 
  13   4   2      740.17      738.86     21.27 o 
  14   4   2        0.27       -3.48      6.70 o 
 -13   5   2      963.62     1023.63     29.87 o 
 -12   5   2      145.74      134.02     10.16 o 
 -11   5   2      883.39      876.73     19.59 o 
 -10   5   2      200.50      197.50      9.99 o 
  -9   5   2     1089.82     1112.15     20.56 o 
  -8   5   2      217.25      201.01      9.54 o 
  -7   5   2     2949.09     2971.82     34.28 o 
  -6   5   2      490.85      503.32     13.10 o 
  -5   5   2     5116.60     5007.71     47.02 o 
  -4   5   2      112.11      103.31      7.04 o 
  -3   5   2     2492.59     2467.08     26.88 o 
  -2   5   2        1.37        2.28      3.21 o 
  -1   5   2     1834.23     1753.45     19.33 o 
   0   5   2       12.65       11.43      3.45 o 
   1   5   2     2719.58     2670.53     22.50 o 
   2   5   2       98.55      107.09      5.47 o 
   3   5   2     2615.80     2583.25     25.10 o 
   4   5   2        5.54        1.41      3.42 o 
   5   5   2     3345.43     3408.88     36.02 o 
   6   5   2      683.00      711.70     15.22 o 
   7   5   2     2002.20     1952.86     26.55 o 
   8   5   2      471.04      456.90     13.05 o 
   9   5   2      542.54      548.76     14.72 o 
  10   5   2       41.35       48.75      6.84 o 
  11   5   2      497.04      521.04     15.38 o 
  12   5   2       10.02        8.69      6.12 o 
  13   5   2      284.35      290.25     15.34 o 
 -12   6   2       63.14       69.59     13.20 o 
 -11   6   2      347.34      370.12     14.44 o 
 -10   6   2        0.23        0.08     10.90 o 
  -9   6   2      475.36      513.86     24.49 o 
  -8   6   2        8.94       13.69      5.52 o 
  -7   6   2      662.88      638.43     25.81 o 
  -6   6   2       27.76       20.03      5.96 o 
  -5   6   2        6.79        8.21      5.41 o 
  -4   6   2      157.13      175.35      8.95 o 
  -3   6   2      526.21      506.59     22.15 o 
  -2   6   2       28.18       15.99      5.00 o 
  -1   6   2      171.01      179.51      8.36 o 
   0   6   2      265.79      295.80     10.22 o 
   1   6   2      162.70      199.60     10.49 o 
   2   6   2        0.68        4.00      4.48 o 
   3   6   2      229.61      234.62     10.35 o 
   4   6   2       51.63       37.90      5.86 o 
   5   6   2      528.68      496.57     13.71 o 
   6   6   2      262.38      251.78     10.52 o 
   7   6   2      418.56      400.32     13.03 o 
   8   6   2        4.02        7.36      5.44 o 
   9   6   2       33.12       34.08      6.69 o 
  10   6   2      182.22      174.10     10.63 o 
  11   6   2      264.53      254.83     12.59 o 
  -9   7   2      632.61      601.47     18.19 o 
  -8   7   2      150.44      153.11     10.37 o 
  -7   7   2      977.04      953.78     20.81 o 
  -6   7   2      182.66      177.37     11.49 o 
  -5   7   2      506.44      511.69     15.08 o 
  -4   7   2      179.88      213.66     12.39 o 
  -3   7   2      422.33      433.41     15.85 o 
  -2   7   2      133.00      137.29     10.32 o 
  -1   7   2      290.56      306.82     13.79 o 
   0   7   2     1037.78     1069.05     23.51 o 
   1   7   2       99.58      119.59      9.71 o 
   2   7   2      294.47      298.45     13.67 o 
   3   7   2      311.32      319.94     14.33 o 
   4   7   2      365.99      356.26     14.89 o 
   5   7   2      312.70      307.02     26.51 o 
   6   7   2      382.89      379.84     16.13 o 
   7   7   2       16.63       20.20      6.56 o 
   8   7   2      287.78      315.13     13.28 o 
   9   7   2       18.91       11.78      6.63 o 
  -6   8   2      395.30      360.87     29.56 o 
  -5   8   2       59.09       48.65      9.77 o 
  -4   8   2       57.99       48.34      9.45 o 
  -3   8   2        8.16        8.09      7.36 o 
  -2   8   2      143.30      153.69     11.89 o 
  -1   8   2       22.30       10.81      7.34 o 
   0   8   2      631.79      612.21     25.34 o 
   1   8   2        0.06       -4.89      8.87 o 
   2   8   2       83.57       97.84     12.05 o 
   3   8   2      136.22      127.00     11.34 o 
   4   8   2       16.92       28.34      8.59 o 
   5   8   2      187.14      144.47     12.34 o 
 -16   1   3      921.68      904.04     24.67 o 
 -15   1   3       79.05       88.07     15.43 o 
 -14   1   3     1150.67     1152.78     24.49 o 
 -13   1   3       54.69       62.89      6.28 o 
 -12   1   3     1600.01     1672.04     20.43 o 
 -11   1   3      290.10      312.38      8.83 o 
 -10   1   3     3570.06     3573.31     30.88 o 
  -9   1   3     1562.78     1583.09     17.40 o 
  -8   1   3     3653.62     3653.63     25.81 o 
  -7   1   3     1136.80     1101.38     10.76 o 
  -6   1   3     4238.32     4049.15     26.27 o 
  -5   1   3     1273.96     1339.59     12.76 o 
  -4   1   3     8926.63     9059.02     66.81 o 
  -3   1   3     3356.14     3439.84     31.15 o 
  -2   1   3    14579.74    14884.86    112.56 o 
  -1   1   3     2265.83     2276.53     18.25 o 
   0   1   3    18484.13    17917.34    128.15 o 
   1   1   3     3822.83     4018.62     23.83 o 
   2   1   3       44.21       38.67      1.89 o 
   3   1   3     1211.15     1171.24     10.62 o 
   4   1   3     7311.06     7487.14     43.51 o 
   5   1   3    11788.77    12386.95     69.46 o 
   6   1   3    12848.44    13225.29     74.75 o 
   7   1   3     2793.92     2839.36     21.84 o 
   8   1   3     3623.67     3589.64     26.66 o 
   9   1   3      259.62      289.18      6.94 o 
  10   1   3      795.42      796.82     11.55 o 
  11   1   3      159.65      183.77      7.22 o 
  12   1   3      667.32      673.59     13.09 o 
  13   1   3      152.60      174.86     10.42 o 
  14   1   3      200.31      189.80     14.59 o 
  15   1   3      533.50      517.42     31.33 o 
 -16   2   3      209.12      243.37     14.38 o 
 -15   2   3      386.66      413.92     16.71 o 
 -14   2   3      482.33      461.90     13.97 o 
 -13   2   3      242.41      241.71     13.67 o 
 -12   2   3       65.88       73.12      6.70 o 
 -11   2   3      844.54      836.74     22.84 o 
 -10   2   3      593.07      580.60     13.01 o 
  -9   2   3      713.59      700.62     11.42 o 
  -8   2   3     1150.57     1210.12     14.52 o 
  -7   2   3      507.21      473.99      9.76 o 
  -6   2   3     1307.97     1350.71     13.90 o 
  -5   2   3      665.72      608.56      7.96 o 
  -4   2   3       14.66       12.46      2.72 o 
  -3   2   3     2799.94     2739.62     28.01 o 
  -2   2   3     5214.31     5575.60     40.65 o 
  -1   2   3        7.96        0.87      1.67 o 
   0   2   3       22.21       29.28      3.06 o 
   1   2   3      463.54      446.10      5.77 o 
   2   2   3      939.34     1029.80     13.32 o 
   3   2   3      213.81      188.21      4.28 o 
   4   2   3     1506.41     1429.92     12.57 o 
   5   2   3     4751.00     5123.09     32.99 o 
   6   2   3       44.72       53.62      3.16 o 
   7   2   3      357.39      346.70      6.85 o 
   8   2   3     1154.10     1177.47     13.22 o 
   9   2   3        2.35        1.18      2.81 o 
  10   2   3      445.96      435.35     10.21 o 
  11   2   3       16.19       20.95      4.37 o 
  12   2   3      496.59      491.78     13.05 o 
  13   2   3      443.86      453.78     19.62 o 
  14   2   3      352.82      334.44     17.59 o 
  15   2   3      188.01      176.76     21.89 o 
 -15   3   3        3.85       -0.66      7.14 o 
 -14   3   3      853.72      852.00     19.22 o 
 -13   3   3        2.88        1.02      5.06 o 
 -12   3   3     1005.73      989.91     19.08 o 
 -11   3   3       62.01       76.47     10.23 o 
 -10   3   3      738.84      710.61     15.17 o 
  -9   3   3      170.38      159.74      7.78 o 
  -8   3   3     3107.56     2989.53     34.33 o 
  -7   3   3       91.30       97.33      5.90 o 
  -6   3   3     2260.55     2210.06     24.56 o 
  -5   3   3     1420.54     1402.94     17.95 o 
  -4   3   3     1903.03     1961.79     17.51 o 
  -3   3   3      734.89      774.95      9.80 o 
  -2   3   3     6921.59     7051.44     46.93 o 
  -1   3   3        7.06       13.58      2.26 o 
   0   3   3     6189.11     6140.25     41.78 o 
   1   3   3     2023.12     1971.26     15.85 o 
   2   3   3     8567.36     8721.11     51.38 o 
   3   3   3     2862.49     2948.50     23.79 o 
   4   3   3       31.56       60.05      3.25 o 
   5   3   3       72.59      100.10      4.01 o 
   6   3   3      122.09      132.01      4.59 o 
   7   3   3       57.88       87.68      4.26 o 
   8   3   3      691.75      692.87     11.92 o 
   9   3   3      546.12      566.06     12.97 o 
  10   3   3      466.43      460.89     14.05 o 
  11   3   3     1080.65     1025.74     18.73 o 
  12   3   3        4.66        8.61      6.79 o 
  13   3   3     1021.50     1026.24     23.68 o 
  14   3   3       38.39       24.99      9.52 o 
 -14   4   3      283.11      286.95     14.63 o 
 -13   4   3      556.18      595.68     16.43 o 
 -12   4   3       17.48       16.10      5.72 o 
 -11   4   3      173.01      183.34     12.74 o 
 -10   4   3       86.82       82.08      7.06 o 
  -9   4   3     1062.81     1057.11     18.84 o 
  -8   4   3      123.90      138.35      7.73 o 
  -7   4   3     1085.20     1060.12     17.72 o 
  -6   4   3      154.26      142.39      7.18 o 
  -5   4   3     2036.89     1925.69     23.51 o 
  -4   4   3        2.55       -0.05      2.54 o 
  -3   4   3       31.53       19.81      3.13 o 
  -2   4   3     3793.53     3881.65     27.13 o 
  -1   4   3     1271.20     1252.85     12.64 o 
   0   4   3     1454.90     1404.57     13.75 o 
   1   4   3      909.76      763.12     11.52 o 
   2   4   3      733.08      690.53      9.41 o 
   3   4   3     2926.05     2820.21     22.30 o 
   4   4   3     1939.99     2086.94     18.36 o 
   5   4   3      817.35      744.01     12.99 o 
   6   4   3     1469.21     1461.74     20.38 o 
   7   4   3      958.15      951.17     16.70 o 
   8   4   3       94.50       95.19      6.79 o 
   9   4   3      307.04      342.16     12.79 o 
  10   4   3      909.56      914.66     18.14 o 
  11   4   3      393.16      399.91     12.88 o 
  12   4   3      507.69      517.20     17.56 o 
  13   4   3      173.28      193.46     12.53 o 
  14   4   3      238.04      246.90     17.88 o 
 -13   5   3       29.74       36.48      8.39 o 
 -12   5   3        5.48        1.99      5.66 o 
 -11   5   3      165.73      155.62      9.69 o 
 -10   5   3       15.21       19.53      5.82 o 
  -9   5   3      164.59      154.62      9.06 o 
  -8   5   3        0.35        4.91      4.82 o 
  -7   5   3       25.32       39.74      6.15 o 
  -6   5   3      722.24      677.20     15.27 o 
  -5   5   3       35.25       40.55      5.62 o 
  -4   5   3      607.66      555.49     13.11 o 
  -3   5   3      205.46      210.35      7.27 o 
  -2   5   3       20.12       17.03      3.74 o 
  -1   5   3      417.12      435.67     12.63 o 
   0   5   3        0.26        0.26      3.43 o 
   1   5   3       22.58       26.24      3.61 o 
   2   5   3      383.55      425.01     18.23 o 
   3   5   3      181.61      197.06      7.16 o 
   4   5   3      183.06      166.66      6.74 o 
   5   5   3      478.81      451.83     14.36 o 
   6   5   3        1.87       -1.03      4.20 o 
   7   5   3      458.17      476.97     12.98 o 
   8   5   3      134.19      111.66     15.27 o 
   9   5   3       62.26       59.60      7.07 o 
  10   5   3       82.66       81.29      7.94 o 
  11   5   3        3.70       -9.22      7.51 o 
  12   5   3       27.04       23.03      7.97 o 
 -12   6   3       16.30       17.11      7.24 o 
 -11   6   3      149.04      177.52     12.22 o 
 -10   6   3        1.91       -4.68      5.36 o 
  -9   6   3      175.31      194.40     11.88 o 
  -8   6   3      141.75      147.50      9.48 o 
  -7   6   3     1920.32     1862.48     27.80 o 
  -6   6   3       11.90       13.90      5.31 o 
  -5   6   3     1552.93     1596.90     24.53 o 
  -4   6   3      152.93      135.44      8.16 o 
  -3   6   3     1577.94     1569.49     23.41 o 
  -2   6   3       28.17       25.78      5.33 o 
  -1   6   3      323.26      338.16     10.62 o 
   0   6   3      499.05      498.00     12.64 o 
   1   6   3      450.82      490.01     12.58 o 
   2   6   3     1820.15     1841.64     24.63 o 
   3   6   3       49.21       47.36      7.22 o 
   4   6   3     1182.80     1142.34     19.76 o 
   5   6   3      994.40     1072.86     19.62 o 
   6   6   3      354.96      343.18     15.71 o 
   7   6   3      540.52      542.14     15.03 o 
   8   6   3      372.07      393.17     15.64 o 
   9   6   3      524.74      557.16     15.95 o 
  10   6   3      307.53      356.93     14.52 o 
  11   6   3      396.43      424.87     18.07 o 
  -9   7   3       32.73       39.97      7.69 o 
  -8   7   3        0.47        3.04      6.37 o 
  -7   7   3        9.02        6.42      6.03 o 
  -6   7   3      409.54      406.84     22.43 o 
  -5   7   3      179.62      188.41     11.70 o 
  -4   7   3      493.09      440.20     16.29 o 
  -3   7   3       26.95       21.34      7.00 o 
  -2   7   3       23.36       36.34      7.49 o 
  -1   7   3       17.00       21.50      9.92 o 
   0   7   3       98.29       84.31      8.79 o 
   1   7   3       95.99       95.31      7.48 o 
   2   7   3       50.97       45.06     10.04 o 
   3   7   3       55.23       32.66      7.78 o 
   4   7   3       73.96       73.16      9.04 o 
   5   7   3        1.98       -2.28      6.14 o 
   6   7   3       62.39       46.24      8.54 o 
   7   7   3        9.39        5.94      5.81 o 
   8   7   3      217.64      205.33     11.22 o 
  -5   8   3      274.35      257.03     20.13 o 
  -4   8   3       10.08       12.67      7.75 o 
  -3   8   3       91.18      109.26     10.94 o 
  -2   8   3       11.25       13.13      7.39 o 
  -1   8   3      110.72      114.62     11.04 o 
   0   8   3      185.93      176.64     19.60 o 
   1   8   3       32.29       22.63     10.65 o 
   2   8   3       50.26       64.93      9.64 o 
   3   8   3      257.32      246.47     14.45 o 
   4   8   3       23.82       32.57      8.95 o 
   5   8   3        9.36       20.49      9.05 o 
 -16   0   4       40.25       37.76     14.47 o 
 -15   0   4      461.84      445.06     55.36 o 
 -14   0   4      510.24      531.76     20.32 o 
 -13   0   4     1021.83     1055.65     26.86 o 
 -12   0   4     8155.71     8254.61     96.96 o 
 -11   0   4       60.62       60.64      8.15 o 
 -10   0   4       41.73       43.31      4.91 o 
  -9   0   4      673.50      719.26     13.58 o 
  -8   0   4      379.92      343.19      8.98 o 
  -7   0   4      136.89      128.91      5.51 o 
  -6   0   4      602.29      535.23      9.63 o 
  -5   0   4      369.40      361.58     14.99 o 
  -4   0   4     1823.32     1984.68     19.98 o 
  -3   0   4     4922.75     5304.24     43.84 o 
  -2   0   4      890.92      967.08     15.51 o 
  -1   0   4     9679.54     9250.29     71.16 o 
   0   0   4     1498.52     1533.13     19.08 o 
   1   0   4     2783.18     3181.71     50.17 o 
   2   0   4     9627.37     9705.08     94.01 o 
   3   0   4     4151.87     4547.41     33.72 o 
   4   0   4      373.18      467.44      7.36 o 
   5   0   4     3505.80     3607.42     29.68 o 
   6   0   4       14.62       18.11      2.76 o 
   7   0   4     7617.73     8374.19     64.01 o 
   8   0   4      189.91      184.26      6.42 o 
   9   0   4      318.53      314.94      8.76 o 
  10   0   4        3.50        7.44      3.67 o 
  11   0   4      355.30      391.68     13.08 o 
  12   0   4       30.69       44.07      6.15 o 
  13   0   4       37.94       39.86     12.45 o 
  14   0   4      368.51      356.92     26.33 o 
  15   0   4     1022.58      984.26     42.79 o 
 -16   1   4      207.03      238.32     13.56 o 
 -15   1   4      450.00      455.03     16.55 o 
 -14   1   4      141.89      135.89     10.20 o 
 -13   1   4       76.43       84.18      8.31 o 
 -12   1   4      409.19      391.60     10.14 o 
 -11   1   4     6019.80     6076.05     46.77 o 
 -10   1   4     4565.58     4709.76     42.43 o 
  -9   1   4     2490.59     2559.56     23.77 o 
  -8   1   4     2447.18     2489.02     24.48 o 
  -7   1   4     1102.46     1032.22     10.31 o 
  -6   1   4      284.13      370.13      5.37 o 
  -5   1   4      123.98      175.05      4.49 o 
  -4   1   4     1772.57     1738.89     16.18 o 
  -3   1   4    25104.45    24768.74    144.43 o 
  -2   1   4     3911.48     3743.24     22.69 o 
  -1   1   4       17.08       22.71      1.88 o 
   0   1   4     5601.92     5891.30     31.09 o 
   1   1   4     3339.32     3433.89     21.18 o 
   2   1   4     1288.30     1275.01     10.12 o 
   3   1   4      326.81      282.79      4.55 o 
   4   1   4      587.88      522.96      7.28 o 
   5   1   4     9918.91    10834.99     61.87 o 
   6   1   4      965.57      935.11     10.36 o 
   7   1   4      928.46      842.51     10.35 o 
   8   1   4      393.33      378.92      7.43 o 
   9   1   4     1453.06     1571.24     16.27 o 
  10   1   4      862.75      834.38     15.96 o 
  11   1   4      105.59      105.00      6.96 o 
  12   1   4      482.53      471.80     12.69 o 
  13   1   4      890.62      846.32     17.46 o 
  14   1   4      421.51      406.18     20.03 o 
  15   1   4       83.67       53.32     16.15 o 
 -16   2   4      900.01      938.10     24.70 o 
 -15   2   4        4.01       10.33      8.46 o 
 -14   2   4     2545.52     2581.24     41.08 o 
 -13   2   4     1906.87     1889.58     41.80 o 
 -12   2   4      934.40      927.76     17.52 o 
 -11   2   4       16.21       27.35      6.26 o 
 -10   2   4     8356.58     8202.22     77.29 o 
  -9   2   4     2470.07     2457.54     23.57 o 
  -8   2   4     3063.52     2991.94     25.96 o 
  -7   2   4     2031.82     2015.28     18.98 o 
  -6   2   4     3507.67     3462.54     34.06 o 
  -5   2   4     4844.77     4771.20     44.98 o 
  -4   2   4    14427.44    13921.41    110.81 o 
  -3   2   4     1905.19     1720.18     15.00 o 
  -2   2   4    19276.90    18601.30    109.75 o 
  -1   2   4       40.80       75.89      2.64 o 
   0   2   4     7144.01     7116.42     41.29 o 
   1   2   4     4048.15     3918.03     25.06 o 
   2   2   4       27.41       24.16      5.22 o 
   3   2   4     5637.85     5415.76     33.61 o 
   4   2   4      380.14      330.03      5.83 o 
   5   2   4    10754.33    11073.33     64.06 o 
   6   2   4     3455.99     3430.91     27.82 o 
   7   2   4     4280.61     4127.98     34.00 o 
   8   2   4     5185.64     5221.81     36.19 o 
   9   2   4     2423.41     2402.06     21.59 o 
  10   2   4     1572.54     1595.82     22.76 o 
  11   2   4      767.94      826.30     14.36 o 
  12   2   4      288.65      308.91     29.35 o 
  13   2   4     1963.47     1823.89     39.10 o 
  14   2   4       14.50       18.37      9.08 o 
  15   2   4      483.66      546.14     18.30 o 
 -15   3   4       58.04       68.29      8.24 o 
 -14   3   4        1.79       -2.05      5.52 o 
 -13   3   4      575.25      645.46     16.31 o 
 -12   3   4        1.13        1.32      4.60 o 
 -11   3   4       51.67       49.14      6.19 o 
 -10   3   4       10.16        4.57      4.65 o 
  -9   3   4      510.97      497.54     12.22 o 
  -8   3   4      852.55      843.10     20.50 o 
  -7   3   4      106.35      107.27      6.14 o 
  -6   3   4     1041.14      989.85     17.32 o 
  -5   3   4      927.22      920.97     16.35 o 
  -4   3   4      761.60      765.42     13.49 o 
  -3   3   4      243.56      297.60      6.14 o 
  -2   3   4       39.58       44.75      3.19 o 
  -1   3   4      629.97      652.65      9.11 o 
   0   3   4      678.23      695.89      8.38 o 
   1   3   4      431.23      488.23      7.63 o 
   2   3   4       38.12       23.94      2.51 o 
   3   3   4     3030.37     3151.17     23.09 o 
   4   3   4       18.23       14.77      2.42 o 
   5   3   4       44.06       83.04      3.80 o 
   6   3   4      813.78      809.44     10.60 o 
   7   3   4      866.77      886.87     11.61 o 
   8   3   4      376.79      404.52     10.86 o 
   9   3   4       41.11       30.36      5.14 o 
  10   3   4       93.69       92.15     10.98 o 
  11   3   4      182.13      156.32     10.02 o 
  12   3   4      157.20      150.93     12.89 o 
  13   3   4        2.61       17.52      8.39 o 
  14   3   4       35.10       34.95     10.12 o 
 -15   4   4       95.03       67.88      8.84 o 
 -14   4   4       99.81      101.48      9.23 o 
 -13   4   4        0.24       -3.10      5.55 o 
 -12   4   4      198.39      202.61     10.41 o 
 -11   4   4        0.40       -2.77      4.65 o 
 -10   4   4       31.79       30.37      5.66 o 
  -9   4   4     2764.25     2751.04     32.74 o 
  -8   4   4       16.02       21.13      5.06 o 
  -7   4   4        9.29       11.08      4.34 o 
  -6   4   4       19.22       11.89      4.13 o 
  -5   4   4        8.04       10.22      4.67 o 
  -4   4   4      308.38      299.35      9.13 o 
  -3   4   4       23.93       23.91      4.32 o 
  -2   4   4       47.96       49.33      3.71 o 
  -1   4   4       91.66       88.54      4.16 o 
   0   4   4        2.35        0.89      2.20 o 
   1   4   4        1.88        4.06      2.32 o 
   2   4   4      173.81      184.23      5.46 o 
   3   4   4       47.94       63.15      3.79 o 
   4   4   4      290.80      301.95      6.90 o 
   5   4   4       80.00       94.82      4.90 o 
   6   4   4      460.22      472.71     13.44 o 
   7   4   4       68.84       73.61      6.04 o 
   8   4   4       52.84       56.62      5.83 o 
   9   4   4       50.64       45.97      6.36 o 
  10   4   4        2.14        8.06      4.84 o 
  11   4   4       59.36       45.49      7.74 o 
  12   4   4      440.63      449.97     32.46 o 
  13   4   4       75.49       93.23     17.76 o 
 -13   5   4      792.86      809.13     20.01 o 
 -12   5   4      182.08      181.53     10.47 o 
 -11   5   4      540.55      555.07     15.75 o 
 -10   5   4      462.28      447.46     13.83 o 
  -9   5   4      420.15      399.78     12.82 o 
  -8   5   4      766.14      727.72     16.32 o 
  -7   5   4     5325.80     5193.21     50.12 o 
  -6   5   4     2859.75     2830.70     32.91 o 
  -5   5   4     3757.39     3742.35     38.69 o 
  -4   5   4     1203.47     1157.52     18.83 o 
  -3   5   4     2933.47     2944.75     31.96 o 
  -2   5   4     2457.02     2484.64     27.20 o 
  -1   5   4     2605.64     2612.47     25.14 o 
   0   5   4     2267.87     2204.24     22.52 o 
   1   5   4     4802.67     4876.53     34.90 o 
   2   5   4     4616.11     4591.27     33.51 o 
   3   5   4     2174.78     2209.38     22.99 o 
   4   5   4     3243.85     3223.25     31.17 o 
   5   5   4     2133.24     2154.77     26.88 o 
   6   5   4     1594.24     1566.21     22.91 o 
   7   5   4      993.84      997.87     18.47 o 
   8   5   4      649.49      686.07     15.92 o 
   9   5   4     2258.48     2182.49     29.95 o 
  10   5   4     2142.50     2044.54     29.60 o 
  11   5   4      863.35      961.47     24.23 o 
  12   5   4      320.17      333.51     15.46 o 
 -12   6   4      106.29      107.09      9.80 o 
 -11   6   4        7.33        4.60      6.27 o 
 -10   6   4       89.22       91.26      8.74 o 
  -9   6   4      296.79      291.11     14.40 o 
  -8   6   4       17.79       15.26      5.93 o 
  -7   6   4       22.53       24.18      6.29 o 
  -6   6   4      869.26      857.21     18.20 o 
  -5   6   4       28.12       15.48      5.58 o 
  -4   6   4       66.20       66.55      6.82 o 
  -3   6   4       71.20       71.55      6.91 o 
  -2   6   4        4.60        5.39      4.60 o 
  -1   6   4      315.82      306.50     10.41 o 
   0   6   4      264.82      274.47     10.12 o 
   1   6   4      294.59      308.11     10.51 o 
   2   6   4       47.05       48.90      7.21 o 
   3   6   4       48.55       47.14      7.14 o 
   4   6   4      328.45      324.07     12.74 o 
   5   6   4      190.74      182.00      9.26 o 
   6   6   4      143.37      144.32     11.02 o 
   7   6   4       94.58       84.88      7.84 o 
   8   6   4       89.99       73.45      7.76 o 
   9   6   4      300.31      266.45     11.84 o 
  10   6   4        2.44        1.04      9.88 o 
  -9   7   4       53.51       56.15      8.24 o 
  -8   7   4       37.48       28.97      6.94 o 
  -7   7   4       71.54       67.44      8.13 o 
  -6   7   4       43.96       35.01      6.89 o 
  -5   7   4      373.45      345.41     17.28 o 
  -4   7   4      188.09      189.79     14.86 o 
  -3   7   4      412.92      415.42     15.92 o 
  -2   7   4      130.72      129.17     10.13 o 
  -1   7   4      298.51      295.14     13.29 o 
   0   7   4      495.41      474.26     16.15 o 
   1   7   4       57.69       66.82      6.95 o 
   2   7   4       25.51       28.63      7.38 o 
   3   7   4      117.10      118.26     10.05 o 
   4   7   4        7.40       10.71      6.61 o 
   5   7   4       66.53       70.71      9.19 o 
   6   7   4        3.61        6.37      8.88 o 
   7   7   4        9.17       14.35      7.08 o 
   8   7   4      304.42      277.68     14.62 o 
  -5   8   4      306.46      328.45     30.21 o 
  -4   8   4      257.47      258.95     14.58 o 
  -3   8   4      121.64      128.71     11.47 o 
  -2   8   4      204.52      213.93     13.32 o 
  -1   8   4      128.93      142.44     11.42 o 
   0   8   4      248.86      261.66     18.49 o 
   1   8   4      379.34      359.26     20.57 o 
   2   8   4      104.88      140.10     18.32 o 
   3   8   4      157.59      150.77     12.21 o 
   4   8   4      199.88      213.14     13.56 o 
 -16   1   5      296.27      316.77     15.07 o 
 -15   1   5      205.47      183.45     16.10 o 
 -14   1   5      778.43      831.62     21.14 o 
 -13   1   5      247.61      254.49     12.06 o 
 -12   1   5     3164.85     3264.51     31.11 o 
 -11   1   5       43.89       45.71      4.68 o 
 -10   1   5     3115.66     3144.50     30.06 o 
  -9   1   5      753.86      710.25     14.70 o 
  -8   1   5       67.68       42.71      2.82 o 
  -7   1   5     5609.15     5663.48     35.73 o 
  -6   1   5      331.92      245.67      5.39 o 
  -5   1   5     8530.19     8688.16     49.94 o 
  -4   1   5     1579.00     1542.63     11.98 o 
  -3   1   5    15283.26    15047.78     81.41 o 
  -2   1   5     6410.08     6366.79     36.63 o 
  -1   1   5     6184.46     6072.08     34.98 o 
   0   1   5     2704.90     2595.78     15.78 o 
   1   1   5     3844.41     3947.92     22.48 o 
   2   1   5     1639.71     1601.12     12.16 o 
   3   1   5     9155.94     9477.52     76.86 o 
   4   1   5     1951.08     1986.67     15.35 o 
   5   1   5     6580.81     6821.19     41.58 o 
   6   1   5      820.47      831.95      9.85 o 
   7   1   5     5814.97     5900.81     38.64 o 
   8   1   5     1162.72     1128.05     13.01 o 
   9   1   5     2839.72     2816.95     23.77 o 
  10   1   5     1143.63     1129.01     14.47 o 
  11   1   5      479.45      553.82     11.71 o 
  12   1   5      360.64      334.74     17.16 o 
  13   1   5      590.74      607.42     15.18 o 
  14   1   5       58.87       61.62      7.28 o 
  15   1   5      862.35      850.22     42.58 o 
 -16   2   5       87.11       78.56     10.27 o 
 -15   2   5        2.64       -5.63      6.01 o 
 -14   2   5      469.25      452.05     16.37 o 
 -13   2   5      359.28      363.08     12.93 o 
 -12   2   5      462.02      473.27     18.99 o 
 -11   2   5     2703.03     2703.09     31.24 o 
 -10   2   5     4321.73     4306.82     41.38 o 
  -9   2   5        5.22        9.43      4.56 o 
  -8   2   5     1338.14     1282.17     16.55 o 
  -7   2   5     3095.15     3093.22     25.70 o 
  -6   2   5      484.52      435.45      8.08 o 
  -5   2   5     2761.18     2793.13     42.61 o 
  -4   2   5      919.95      876.42     12.36 o 
  -3   2   5     1267.11     1298.88     10.81 o 
  -2   2   5      172.48      150.10      6.45 o 
  -1   2   5      499.91      488.25      6.12 o 
   0   2   5     1542.19     1477.12     13.14 o 
   1   2   5      308.91      257.90      4.74 o 
   2   2   5      104.47      146.14      3.98 o 
   3   2   5      367.20      390.78      6.91 o 
   4   2   5       14.09       35.29      2.71 o 
   5   2   5       88.44      101.16      4.35 o 
   6   2   5      566.92      528.11      9.41 o 
   7   2   5        2.16        3.38      2.62 o 
   8   2   5     2726.14     2820.05     23.50 o 
   9   2   5      526.44      562.88      9.85 o 
  10   2   5      121.73      135.33      7.54 o 
  11   2   5       36.09       22.92      5.98 o 
  12   2   5       29.74       44.46      7.47 o 
  13   2   5       32.57       25.06      9.12 o 
  14   2   5        8.73       12.91      7.07 o 
 -15   3   5        0.60       -3.99      5.71 o 
 -14   3   5       49.10       56.25      7.39 o 
 -13   3   5     1043.39     1044.13     29.50 o 
 -12   3   5       58.46       48.85      6.44 o 
 -11   3   5     1960.88     1914.77     30.12 o 
 -10   3   5      705.26      719.71     17.09 o 
  -9   3   5       30.03       48.61      5.43 o 
  -8   3   5     2704.17     2651.30     46.85 o 
  -7   3   5       95.66      115.86      6.30 o 
  -6   3   5       86.56       70.35      5.16 o 
  -5   3   5     3738.30     3863.25     41.23 o 
  -4   3   5     1526.59     1532.86     17.11 o 
  -3   3   5     2711.67     2682.01     22.30 o 
  -2   3   5     2563.33     2690.99     19.58 o 
  -1   3   5     2671.79     2682.86     19.81 o 
   0   3   5     2446.12     2395.81     18.45 o 
   1   3   5     3261.21     3178.30     22.90 o 
   2   3   5      548.90      512.92      7.60 o 
   3   3   5      959.71      978.66     11.01 o 
   4   3   5      638.07      595.18      8.65 o 
   5   3   5      859.01      819.39     10.58 o 
   6   3   5      264.32      246.61      7.69 o 
   7   3   5     1446.68     1481.19     22.64 o 
   8   3   5      198.03      224.07      8.19 o 
   9   3   5      820.94      826.38     15.79 o 
  10   3   5      138.05      105.92      8.81 o 
  11   3   5      893.38      865.94     41.15 o 
  12   3   5       18.94        6.42      7.86 o 
  13   3   5      344.70      364.64     29.00 o 
  14   3   5        9.12       -2.83     18.86 o 
 -15   4   5      816.04      811.85     20.55 o 
 -14   4   5     1479.51     1489.15     26.74 o 
 -13   4   5      307.11      319.28     12.87 o 
 -12   4   5      161.51      181.40     12.68 o 
 -11   4   5      209.94      213.71     10.12 o 
 -10   4   5      612.54      588.70     18.09 o 
  -9   4   5     5349.37     5171.21     62.42 o 
  -8   4   5     1254.55     1342.45     21.06 o 
  -7   4   5      581.92      618.76     13.70 o 
  -6   4   5      817.02      745.98     14.55 o 
  -5   4   5      963.60      933.55     21.03 o 
  -4   4   5       18.76        8.76      3.70 o 
  -3   4   5       24.78       20.44      3.10 o 
  -2   4   5     2788.23     2715.79     24.24 o 
  -1   4   5      698.88      658.52     10.12 o 
   0   4   5      861.47      829.60     10.37 o 
   1   4   5     2388.49     2479.61     20.50 o 
   2   4   5     3502.92     3449.36     30.80 o 
   3   4   5     3631.36     3684.38     27.69 o 
   4   4   5      262.50      223.85      6.37 o 
   5   4   5      235.04      239.66      7.49 o 
   6   4   5      577.25      572.90     14.01 o 
   7   4   5        6.88        2.48      4.10 o 
   8   4   5      333.24      349.93     11.07 o 
   9   4   5        3.32        4.97      4.42 o 
  10   4   5      800.08      874.09     21.04 o 
  11   4   5      682.78      657.44     31.40 o 
  12   4   5      513.61      520.64     22.49 o 
  13   4   5       92.68      105.20     20.75 o 
 -13   5   5       24.34       20.67      6.71 o 
 -12   5   5        1.50        0.65      5.33 o 
 -11   5   5       16.02       22.13      6.34 o 
 -10   5   5      122.91       93.28      8.21 o 
  -9   5   5        8.28        9.95      5.18 o 
  -8   5   5      103.56      116.50      8.08 o 
  -7   5   5       20.04       16.36      7.82 o 
  -6   5   5       73.94       79.16      6.93 o 
  -5   5   5       36.25       39.49      5.69 o 
  -4   5   5      403.60      412.75     11.73 o 
  -3   5   5       18.05       16.13      4.74 o 
  -2   5   5      260.24      238.38      7.88 o 
  -1   5   5      134.88      157.10      6.48 o 
   0   5   5        0.54        0.41      3.45 o 
   1   5   5       38.23       33.42      3.74 o 
   2   5   5       87.31       89.01      6.38 o 
   3   5   5      245.01      228.07      7.77 o 
   4   5   5       33.13       34.08      4.73 o 
   5   5   5      203.39      205.15      8.99 o 
   6   5   5        0.13        1.01      4.39 o 
   7   5   5        7.03        3.85      4.40 o 
   8   5   5      140.73      142.65      8.54 o 
   9   5   5       71.16       64.91      8.13 o 
  10   5   5       13.35       21.11      7.51 o 
  11   5   5        0.28        5.53      9.74 o 
  12   5   5        4.09       13.97      9.39 o 
 -12   6   5      186.90      191.29     14.90 o 
 -11   6   5      509.34      496.62     16.11 o 
 -10   6   5      904.46      850.73     20.11 o 
  -9   6   5        4.58        2.49      5.46 o 
  -8   6   5      151.88      130.94      9.11 o 
  -7   6   5     1552.40     1462.34     24.48 o 
  -6   6   5      172.71      190.34     12.02 o 
  -5   6   5      368.80      381.90     12.49 o 
  -4   6   5     1078.74     1090.14     24.15 o 
  -3   6   5     1420.27     1379.44     22.14 o 
  -2   6   5      356.20      376.21     11.86 o 
  -1   6   5     1386.58     1397.82     18.77 o 
   0   6   5     1031.80     1049.77     26.73 o 
   1   6   5      275.51      284.19     12.34 o 
   2   6   5      380.09      373.53     11.56 o 
   3   6   5       59.41       63.26      6.29 o 
   4   6   5     1027.34     1037.58     18.92 o 
   5   6   5      277.31      273.40     10.75 o 
   6   6   5       96.43      111.41     11.44 o 
   7   6   5       31.60       22.23      7.33 o 
   8   6   5      630.60      641.59     17.80 o 
   9   6   5       28.74       33.60      8.19 o 
  10   6   5      999.89      932.46     24.64 o 
  -9   7   5        6.11       -5.87      5.85 o 
  -8   7   5       12.44        9.69      6.37 o 
  -7   7   5       23.27       17.32      6.27 o 
  -6   7   5      237.09      240.55     11.63 o 
  -5   7   5      250.98      241.48     11.32 o 
  -4   7   5       67.47       71.28      8.82 o 
  -3   7   5        9.31       22.36      7.02 o 
  -2   7   5       57.85       66.08      8.55 o 
  -1   7   5        1.97        1.69      5.59 o 
   0   7   5       79.39       73.89      9.23 o 
   1   7   5       50.50       40.24      6.40 o 
   2   7   5      106.07      109.45     10.70 o 
   3   7   5       46.94       43.65      8.10 o 
   4   7   5       10.84       16.21      6.80 o 
   5   7   5      152.91      164.31     11.49 o 
   6   7   5        4.04       11.78      6.85 o 
   7   7   5       37.82       30.01      8.09 o 
   8   7   5      457.86      408.77     17.16 o 
  -5   8   5      437.81      411.62     17.71 o 
  -4   8   5       40.24       38.89      9.25 o 
  -3   8   5      133.66      138.72     11.70 o 
  -2   8   5       46.43       42.69      8.80 o 
  -1   8   5       28.60       31.63      7.92 o 
   0   8   5       80.61       87.24     16.69 o 
   1   8   5      247.01      277.29     19.12 o 
   2   8   5      115.81      113.50     14.00 o 
   3   8   5      124.80      139.38     12.05 o 
   4   8   5        6.49       15.36      9.96 o 
 -17   0   6       48.20       63.49     16.78 o 
 -16   0   6       79.99       88.66     17.52 o 
 -15   0   6      817.02      756.89     30.85 o 
 -14   0   6      425.22      456.91     19.03 o 
 -13   0   6      588.33      589.49     20.31 o 
 -12   0   6    14409.20    14284.87    158.57 o 
 -11   0   6     4081.71     4108.63     56.76 o 
 -10   0   6    12169.07    12003.40    100.96 o 
  -9   0   6      316.11      321.98     10.18 o 
  -8   0   6     4915.86     4836.63     54.72 o 
  -7   0   6       59.38       22.92      3.42 o 
  -6   0   6    15557.26    15526.54    128.67 o 
  -5   0   6     6152.92     6368.63     54.10 o 
  -4   0   6       23.17       14.15      3.28 o 
  -3   0   6      299.87      222.27      6.75 o 
  -2   0   6     6374.18     6280.83     51.31 o 
  -1   0   6      878.40      803.84     10.33 o 
   0   0   6    14401.10    13428.86    127.74 o 
   1   0   6    12198.03    12129.93    195.76 o 
   2   0   6     5208.75     5224.32     84.57 o 
   3   0   6     7383.74     7358.92     77.02 o 
   4   0   6     3884.65     3593.72     33.49 o 
   5   0   6     6150.50     6263.71     47.44 o 
   6   0   6     4680.05     4964.08     40.21 o 
   7   0   6       25.80       20.07      3.43 o 
   8   0   6     1951.07     2065.60     22.95 o 
   9   0   6      990.19      925.48     44.65 o 
  10   0   6     1342.39     1298.51     22.42 o 
  11   0   6      581.87      576.37     15.55 o 
  12   0   6      189.19      210.60     13.34 o 
  13   0   6      347.26      383.59     26.64 o 
  14   0   6       51.36       20.31     14.26 o 
  15   0   6      368.40      364.02     28.70 o 
 -16   1   6      107.10      107.82     10.57 o 
 -15   1   6       81.46       75.46      9.00 o 
 -14   1   6        0.64        3.34      5.91 o 
 -13   1   6      257.12      298.89     12.91 o 
 -12   1   6      949.62      922.97     15.89 o 
 -11   1   6       10.21        9.94      4.63 o 
 -10   1   6     1796.47     1771.91     19.72 o 
  -9   1   6      122.84      133.13      5.52 o 
  -8   1   6      576.68      508.93     10.19 o 
  -7   1   6      431.12      472.50      6.87 o 
  -6   1   6     1224.64     1287.50     12.62 o 
  -5   1   6      360.76      352.49      5.42 o 
  -4   1   6     7887.26     8259.38     47.54 o 
  -3   1   6      931.87      887.68      8.42 o 
  -2   1   6     2509.62     2490.00     17.05 o 
  -1   1   6     5722.27     5888.22     34.55 o 
   0   1   6    11425.00    11192.86     57.14 o 
   1   1   6       34.89       54.97      2.23 o 
   2   1   6      188.89      143.85      3.15 o 
   3   1   6      288.76      336.10      4.82 o 
   4   1   6     1034.12      996.89      9.25 o 
   5   1   6       53.17       71.75      4.04 o 
   6   1   6       59.89       72.54      5.00 o 
   7   1   6     3204.57     3175.25     22.63 o 
   8   1   6     1372.02     1434.06     14.02 o 
   9   1   6     1610.43     1595.17     21.79 o 
  10   1   6      972.62      960.96     15.16 o 
  11   1   6     1234.19     1139.42     17.22 o 
  12   1   6      160.04      188.47      9.32 o 
  13   1   6      318.51      270.50     11.14 o 
  14   1   6      221.29      231.47     11.90 o 
 -16   2   6      188.03      176.92     16.69 o 
 -15   2   6      193.65      184.38     15.19 o 
 -14   2   6      964.25      973.28     23.52 o 
 -13   2   6     3498.67     3477.79     39.01 o 
 -12   2   6      536.19      550.30     22.26 o 
 -11   2   6      185.93      182.66      8.51 o 
 -10   2   6      259.54      262.42      9.38 o 
  -9   2   6     3185.92     2971.85     31.38 o 
  -8   2   6     1331.95     1446.15     17.13 o 
  -7   2   6     4387.60     4315.24     33.54 o 
  -6   2   6      786.71      988.72     11.82 o 
  -5   2   6     5650.20     5415.00     40.98 o 
  -4   2   6     5285.17     5491.23     33.74 o 
  -3   2   6    18806.65    19128.09    177.63 o 
  -2   2   6     1370.89     1480.67     11.19 o 
  -1   2   6     8552.73     8213.00     43.89 o 
   0   2   6      336.80      353.71      5.57 o 
   1   2   6       82.66       47.69      2.81 o 
   2   2   6      143.06      171.51      4.36 o 
   3   2   6     4782.83     4629.27     30.26 o 
   4   2   6       62.41       65.56      3.62 o 
   5   2   6     3590.21     3615.87     26.04 o 
   6   2   6       73.10       79.10      3.90 o 
   7   2   6     3500.45     3561.55     27.13 o 
   8   2   6      585.00      605.63     17.90 o 
   9   2   6     1606.83     1715.56     20.00 o 
  10   2   6      557.49      561.59     29.53 o 
  11   2   6     1570.51     1559.66     27.89 o 
  12   2   6       14.38       12.69      6.35 o 
  13   2   6      641.89      657.43     19.64 o 
  14   2   6       35.77       37.03      8.14 o 
 -15   3   6      344.96      318.58     15.58 o 
 -14   3   6       57.68       60.34      7.44 o 
 -13   3   6      376.92      413.22     14.29 o 
 -12   3   6       10.95       15.51      8.07 o 
 -11   3   6     1091.18     1095.21     19.73 o 
 -10   3   6      308.48      293.80     10.38 o 
  -9   3   6     3073.31     2929.97     36.63 o 
  -8   3   6     1050.91     1049.65     17.39 o 
  -7   3   6     1554.04     1508.16     20.53 o 
  -6   3   6     2000.31     1974.03     23.28 o 
  -5   3   6     3353.35     3271.70     31.73 o 
  -4   3   6       22.39       19.25      2.12 o 
  -3   3   6     1847.22     1763.65     16.97 o 
  -2   3   6      908.33      942.94      9.96 o 
  -1   3   6      650.50      613.66      8.05 o 
   0   3   6     1567.25     1518.76     13.82 o 
   1   3   6     2242.63     2161.62     17.73 o 
   2   3   6     2484.51     2515.40     19.92 o 
   3   3   6     2250.47     2289.60     19.00 o 
   4   3   6      582.09      569.02     10.32 o 
   5   3   6      573.95      587.75      9.15 o 
   6   3   6     1243.18     1227.27     13.96 o 
   7   3   6      602.68      615.95     10.07 o 
   8   3   6      856.89      836.82     16.17 o 
   9   3   6      301.02      317.37     13.44 o 
  10   3   6      432.89      458.45     19.51 o 
  11   3   6     1632.96     1517.01     35.64 o 
  12   3   6      271.07      259.09     17.18 o 
  13   3   6      100.24      111.00     13.19 o 
  14   3   6       51.01       51.46     15.52 o 
 -15   4   6       27.88       25.57      7.21 o 
 -14   4   6       53.73       65.57      8.54 o 
 -13   4   6       47.38       31.62      6.71 o 
 -12   4   6      230.53      251.18     11.53 o 
 -11   4   6      396.63      381.91     12.73 o 
 -10   4   6       34.52       41.37     13.41 o 
  -9   4   6       10.09       17.00      5.40 o 
  -8   4   6     1462.93     1458.37     22.28 o 
  -7   4   6       26.20       18.87      4.61 o 
  -6   4   6     3127.98     3060.83     49.76 o 
  -5   4   6       18.69       17.94      4.30 o 
  -4   4   6     1015.64      942.56     15.81 o 
  -3   4   6      139.36      171.21      8.04 o 
  -2   4   6     4984.02     5022.40     38.17 o 
  -1   4   6       34.92       34.27      3.90 o 
   0   4   6     2035.53     1929.36     17.46 o 
   1   4   6      163.19      186.39      5.71 o 
   2   4   6     1092.58     1154.11     13.19 o 
   3   4   6        2.33        7.84      2.98 o 
   4   4   6      487.78      482.38      9.17 o 
   5   4   6       28.37       30.02      3.62 o 
   6   4   6      363.94      372.20      9.24 o 
   7   4   6       23.24       28.02      5.15 o 
   8   4   6      973.01      978.32     21.16 o 
   9   4   6        7.85       10.03      5.72 o 
  10   4   6      124.96      128.16     20.84 o 
  11   4   6       76.08       61.37     10.96 o 
  12   4   6       51.98       50.39     10.95 o 
  13   4   6      136.39      142.58     40.03 o 
 -13   5   6       50.29       65.67      8.73 o 
 -12   5   6      563.81      582.98     20.88 o 
 -11   5   6        3.01        4.29      5.51 o 
 -10   5   6      911.55      906.71     20.05 o 
  -9   5   6       70.34       70.90      7.30 o 
  -8   5   6      232.64      236.35     10.24 o 
  -7   5   6      334.25      336.66     14.47 o 
  -6   5   6      166.62      175.47      8.80 o 
  -5   5   6      378.54      358.24     11.29 o 
  -4   5   6     1932.14     1857.52     24.88 o 
  -3   5   6      791.28      817.99     15.86 o 
  -2   5   6     4356.94     4243.57     35.57 o 
  -1   5   6       29.57       40.39      4.48 o 
   0   5   6     4899.56     4888.02     39.36 o 
   1   5   6        3.03        8.13      3.70 o 
   2   5   6     3501.29     3473.12     27.98 o 
   3   5   6       37.16       39.51      4.60 o 
   4   5   6     2836.50     2811.73     27.45 o 
   5   5   6        8.09        4.15      4.36 o 
   6   5   6     1533.52     1602.78     23.27 o 
   7   5   6       94.83       95.16      7.28 o 
   8   5   6     1029.41     1127.82     31.57 o 
   9   5   6        2.53       -1.51      5.99 o 
  10   5   6     2345.97     2319.38     48.51 o 
  11   5   6       25.88       17.55      9.54 o 
 -12   6   6       17.92       16.98      7.09 o 
 -11   6   6        5.69        9.21      6.34 o 
 -10   6   6        1.45        8.17      6.37 o 
  -9   6   6       81.81       84.34      8.28 o 
  -8   6   6      408.41      431.69     14.10 o 
  -7   6   6      264.21      257.57     15.45 o 
  -6   6   6      282.82      274.64     11.35 o 
  -5   6   6       34.65       39.70      6.19 o 
  -4   6   6     1162.30     1137.76     20.40 o 
  -3   6   6      523.55      543.39     16.74 o 
  -2   6   6      731.62      758.86     16.30 o 
  -1   6   6        2.96        2.23      4.12 o 
   0   6   6       27.21       22.21      5.29 o 
   1   6   6      123.07      126.59      7.48 o 
   2   6   6      398.40      392.59     11.84 o 
   3   6   6      178.84      189.58     10.77 o 
   4   6   6      308.42      309.80     13.45 o 
   5   6   6       51.40       52.73      6.54 o 
   6   6   6      130.06      149.90      9.07 o 
   7   6   6        0.41       -0.26      6.45 o 
   8   6   6      333.32      359.20     15.16 o 
   9   6   6       35.72       41.32      8.12 o 
  10   6   6      173.63      151.77     15.12 o 
  -9   7   6      443.80      424.84     19.27 o 
  -8   7   6      166.13      167.86     10.76 o 
  -7   7   6      662.05      646.78     17.58 o 
  -6   7   6       64.82       67.26      7.97 o 
  -5   7   6      451.29      461.85     14.61 o 
  -4   7   6       24.46       24.83      7.60 o 
  -3   7   6      334.74      349.15     24.79 o 
  -2   7   6      307.30      291.58     14.08 o 
  -1   7   6      277.07      266.06     13.03 o 
   0   7   6      407.64      412.56     15.33 o 
   1   7   6      643.46      635.41     15.79 o 
   2   7   6      342.15      349.51     14.84 o 
   3   7   6      536.14      599.13     18.35 o 
   4   7   6      211.37      236.80     13.30 o 
   5   7   6      236.03      241.68     13.24 o 
   6   7   6       31.51       31.11      8.20 o 
   7   7   6      296.41      274.82     17.80 o 
  -5   8   6      241.32      234.69     23.67 o 
  -4   8   6       29.99       24.71      8.41 o 
  -3   8   6      251.24      262.24     14.57 o 
  -2   8   6        2.60        4.57      7.09 o 
  -1   8   6       93.19      105.29     10.74 o 
   0   8   6      141.51      107.33     13.86 o 
   1   8   6      536.81      537.12     24.96 o 
   2   8   6        0.63        6.15     10.09 o 
   3   8   6       61.02       66.61      9.93 o 
 -16   1   7       62.64       69.05     11.64 o 
 -15   1   7      552.28      521.18     25.53 o 
 -14   1   7      756.59      726.10     19.74 o 
 -13   1   7      300.82      307.54     13.26 o 
 -12   1   7     1722.70     1710.39     24.29 o 
 -11   1   7      507.91      527.03     10.98 o 
 -10   1   7     1047.00     1030.19     18.59 o 
  -9   1   7     2135.98     2134.63     21.44 o 
  -8   1   7     2128.62     2138.90     24.77 o 
  -7   1   7     3650.94     3630.82     26.58 o 
  -6   1   7     2679.40     2850.13     20.76 o 
  -5   1   7     2030.92     1853.26     15.78 o 
  -4   1   7      227.77      179.54      4.21 o 
  -3   1   7     4202.32     3948.77     31.91 o 
  -2   1   7      859.80      768.20      7.96 o 
  -1   1   7     1483.93     1318.70     12.42 o 
   0   1   7      393.65      527.17      6.18 o 
   1   1   7     6888.74     6718.02     40.09 o 
   2   1   7      210.25      283.73      5.10 o 
   3   1   7     8398.13     8283.64     44.84 o 
   4   1   7      248.65      287.39      4.90 o 
   5   1   7    10354.87    10363.92     62.04 o 
   6   1   7      258.75      270.91      5.61 o 
   7   1   7     4081.97     4047.87     30.09 o 
   8   1   7       54.80       53.61      4.73 o 
   9   1   7     2027.43     2024.46     22.73 o 
  10   1   7       75.86       89.84      6.35 o 
  11   1   7     1131.15     1205.94     18.15 o 
  12   1   7       34.98       45.54      6.32 o 
  13   1   7      907.73      847.17     19.36 o 
  14   1   7        1.40       -4.85      5.59 o 
 -16   2   7       66.13       57.71      9.22 o 
 -15   2   7        5.53        2.29      6.45 o 
 -14   2   7       96.80      102.71      9.83 o 
 -13   2   7        1.00        2.57      4.68 o 
 -12   2   7       23.71       11.19      4.78 o 
 -11   2   7      141.10      145.07     10.32 o 
 -10   2   7     1513.89     1543.12     21.84 o 
  -9   2   7        1.65        0.68      3.64 o 
  -8   2   7      343.45      279.21      8.57 o 
  -7   2   7      884.20      887.24     11.85 o 
  -6   2   7     5387.29     5373.57     43.02 o 
  -5   2   7      497.65      512.81      6.64 o 
  -4   2   7    19814.79    20742.84    178.31 o 
  -3   2   7      553.05      578.63      9.89 o 
  -2   2   7     1526.47     1573.21     12.05 o 
  -1   2   7      609.40      631.17      7.00 o 
   0   2   7      288.98      263.73      4.99 o 
   1   2   7     3780.70     3960.25     26.38 o 
   2   2   7      793.75      733.14     10.19 o 
   3   2   7     1972.99     2048.31     16.68 o 
   4   2   7     1661.57     1631.33     15.08 o 
   5   2   7      269.87      289.67      6.21 o 
   6   2   7     1142.36     1140.25     12.76 o 
   7   2   7       38.77       43.47      4.10 o 
   8   2   7       88.06      101.64      6.52 o 
   9   2   7      119.99       96.95      6.73 o 
  10   2   7       32.83       38.08      6.55 o 
  11   2   7       41.28       45.97      6.42 o 
  12   2   7      632.60      572.41     20.60 o 
  13   2   7       96.42       88.79      9.75 o 
  14   2   7       40.74       46.69      9.04 o 
 -15   3   7      113.24      127.17     11.68 o 
 -14   3   7      128.59      147.61     13.58 o 
 -13   3   7      734.68      706.78     16.99 o 
 -12   3   7       48.81       70.13      7.09 o 
 -11   3   7      104.53      109.74     11.66 o 
 -10   3   7       21.06       29.92      7.29 o 
  -9   3   7      470.43      467.63     12.30 o 
  -8   3   7        2.96        7.89      4.08 o 
  -7   3   7      768.93      792.06     14.77 o 
  -6   3   7      117.10       93.64      5.87 o 
  -5   3   7     2418.40     2312.42     32.98 o 
  -4   3   7     1567.81     1649.85     16.62 o 
  -3   3   7     1017.41      975.16      9.21 o 
  -2   3   7       31.52       37.62      2.74 o 
  -1   3   7     4262.82     4298.67     29.16 o 
   0   3   7      397.10      402.44      6.87 o 
   1   3   7     1138.12     1090.59     15.42 o 
   2   3   7      133.53      151.70      5.37 o 
   3   3   7     1533.16     1454.91     14.46 o 
   4   3   7      418.87      466.15      8.11 o 
   5   3   7      851.39      824.86     13.29 o 
   6   3   7       26.38       26.47      3.46 o 
   7   3   7      493.30      543.62     11.87 o 
   8   3   7        3.82        3.62      3.75 o 
   9   3   7       11.10        2.68      5.26 o 
  10   3   7      234.31      217.57     15.28 o 
  11   3   7      892.45      897.99     31.55 o 
  12   3   7      133.30      104.80     13.01 o 
  13   3   7      978.56      959.96     30.65 o 
 -15   4   7      211.62      194.22     11.74 o 
 -14   4   7      817.52      808.82     19.82 o 
 -13   4   7      177.47      179.03     11.27 o 
 -12   4   7     1163.16     1115.08     25.26 o 
 -11   4   7       57.25       63.37      7.11 o 
 -10   4   7      731.08      703.96     16.17 o 
  -9   4   7     2636.58     2533.08     31.57 o 
  -8   4   7     4522.21     4543.39     44.88 o 
  -7   4   7      876.38      840.66     16.15 o 
  -6   4   7      204.00      210.42      8.60 o 
  -5   4   7      508.14      523.18     13.87 o 
  -4   4   7       27.12       42.76      4.99 o 
  -3   4   7      467.46      493.77      9.71 o 
  -2   4   7     6138.22     6041.19     44.33 o 
  -1   4   7      106.82       96.71      4.31 o 
   0   4   7     8623.27     8543.69     53.03 o 
   1   4   7      188.20      194.09      6.26 o 
   2   4   7     4632.48     4468.90     32.28 o 
   3   4   7     1337.91     1347.90     14.92 o 
   4   4   7      604.22      599.26      9.93 o 
   5   4   7      180.20      187.24      6.20 o 
   6   4   7      852.24      864.50     12.51 o 
   7   4   7      225.20      242.60     11.18 o 
   8   4   7     1197.61     1247.27     24.07 o 
   9   4   7       25.35       20.44     13.16 o 
  10   4   7     1615.90     1611.23     92.40 o 
  11   4   7       11.73        9.45      8.45 o 
  12   4   7      299.93      308.35     18.96 o 
 -13   5   7        7.65        7.38      7.86 o 
 -12   5   7      171.99      160.21     10.46 o 
 -11   5   7       34.84       23.18      6.28 o 
 -10   5   7        1.63        2.94      5.13 o 
  -9   5   7        7.13        6.05      5.11 o 
  -8   5   7      159.70      156.11      8.98 o 
  -7   5   7      611.61      575.85     17.72 o 
  -6   5   7      246.38      253.72     10.17 o 
  -5   5   7        9.67        8.44      4.60 o 
  -4   5   7       55.10       41.90      7.52 o 
  -3   5   7       37.60       41.31      5.58 o 
  -2   5   7      112.23      116.00      5.98 o 
  -1   5   7       52.39       52.39      6.15 o 
   0   5   7       98.27      104.97      5.81 o 
   1   5   7      429.82      447.57     10.21 o 
   2   5   7       44.44       53.39      4.43 o 
   3   5   7       19.29       14.02      3.64 o 
   4   5   7      331.25      326.41      9.31 o 
   5   5   7       12.59       18.97      4.38 o 
   6   5   7        3.43        0.91      6.56 o 
   7   5   7       99.11      107.90      8.93 o 
   8   5   7       58.39       63.08      8.07 o 
   9   5   7      387.43      386.56     18.86 o 
  10   5   7       21.55        5.03      8.63 o 
  11   5   7        0.33        1.84      8.16 o 
 -11   6   7       79.34       84.60      9.05 o 
 -10   6   7     1514.23     1398.63     25.86 o 
  -9   6   7       42.91       32.22      6.96 o 
  -8   6   7      376.10      381.90     19.95 o 
  -7   6   7     1351.12     1282.29     23.20 o 
  -6   6   7      735.41      732.59     17.45 o 
  -5   6   7      255.15      235.68     10.61 o 
  -4   6   7      497.05      499.29     13.94 o 
  -3   6   7        5.12        1.20      4.66 o 
  -2   6   7      524.46      520.24     22.34 o 
  -1   6   7      337.28      353.28     11.66 o 
   0   6   7     1443.23     1395.84     21.37 o 
   1   6   7      204.92      197.27      8.98 o 
   2   6   7      867.50      894.33     24.90 o 
   3   6   7        0.39        1.45      4.49 o 
   4   6   7     1030.40     1055.32     22.83 o 
   5   6   7      127.20      128.18      8.31 o 
   6   6   7      418.33      461.50     13.68 o 
   7   6   7       33.29       21.51      6.85 o 
   8   6   7      552.32      583.44     18.91 o 
   9   6   7       37.12       43.98     11.17 o 
  -9   7   7        0.93       -0.27      6.22 o 
  -8   7   7      174.76      124.11      9.84 o 
  -7   7   7      240.38      240.95     12.22 o 
  -6   7   7        0.12        1.23      5.80 o 
  -5   7   7      188.53      185.00     10.72 o 
  -4   7   7      129.10      147.62      9.54 o 
  -3   7   7       32.39       45.48      8.25 o 
  -2   7   7      169.70      171.28     11.62 o 
  -1   7   7       37.58       37.61      7.61 o 
   0   7   7       31.26       39.73      8.87 o 
   1   7   7      366.86      365.80     12.72 o 
   2   7   7       41.20       49.95      8.38 o 
   3   7   7        0.65       -8.83      5.88 o 
   4   7   7       18.98       19.32      7.46 o 
   5   7   7        1.31       -7.03      8.19 o 
   6   7   7        0.15       -1.17      8.08 o 
   7   7   7       45.21       37.88     14.79 o 
  -4   8   7      231.35      250.92     14.44 o 
  -3   8   7       51.20       64.07      9.56 o 
  -2   8   7      277.41      290.29     22.69 o 
  -1   8   7        7.42       -9.56      6.38 o 
   0   8   7      219.90      248.48     18.33 o 
   1   8   7      292.03      288.55     19.60 o 
   2   8   7      283.12      283.98     19.11 o 
 -16   0   8        2.40        5.35     12.03 o 
 -15   0   8     2565.09     2569.40     70.03 o 
 -14   0   8      248.73      303.43     16.27 o 
 -13   0   8     2908.26     2982.65     49.43 o 
 -12   0   8     1580.37     1526.00     32.08 o 
 -11   0   8     5632.34     5412.58     69.79 o 
 -10   0   8     1025.95      896.18     22.25 o 
  -9   0   8     5741.62     5755.67     54.46 o 
  -8   0   8      179.35      222.36      8.06 o 
  -7   0   8    10474.49     9875.50     82.63 o 
  -6   0   8    18541.27    19987.96    195.07 o 
  -5   0   8    20265.78    20304.86    156.13 o 
  -4   0   8     1020.29      974.04     13.93 o 
  -3   0   8    19189.86    18405.72    152.16 o 
  -2   0   8     1895.10     1910.19     20.60 o 
  -1   0   8    12062.90    11602.39    128.84 o 
   0   0   8     7611.69     8244.17    106.95 o 
   1   0   8    13035.44    12105.42    160.38 o 
   2   0   8     1074.48     1153.79     28.28 o 
   3   0   8    25888.44    23992.73    227.20 o 
   4   0   8      755.83      657.33     24.72 o 
   5   0   8    13607.61    13357.11    135.75 o 
   6   0   8     1456.13     1434.52     27.15 o 
   7   0   8     9782.49     9622.63    133.29 o 
   8   0   8      530.43      535.60     17.31 o 
   9   0   8     6861.87     6796.41     83.29 o 
  10   0   8        0.39       -2.17      6.01 o 
  11   0   8     1960.06     2021.63     62.48 o 
  12   0   8      213.27      212.78     36.52 o 
  13   0   8     2706.44     2636.11     52.23 o 
  14   0   8        8.51      -10.56     12.20 o 
 -16   1   8      146.71      160.22     12.03 o 
 -15   1   8        3.77       -0.26      6.19 o 
 -14   1   8      174.40      177.27     14.29 o 
 -13   1   8      790.06      829.57     20.50 o 
 -12   1   8      561.80      549.65     16.31 o 
 -11   1   8       46.06       53.06      4.96 o 
 -10   1   8       66.96       52.19      4.60 o 
  -9   1   8      423.16      394.45      8.88 o 
  -8   1   8      796.10      938.60     12.84 o 
  -7   1   8     2443.92     2771.54     25.07 o 
  -6   1   8        3.07       15.78      2.33 o 
  -5   1   8      850.26      977.70     10.22 o 
  -4   1   8      627.75      644.31      7.86 o 
  -3   1   8     5663.36     6131.50     37.24 o 
  -2   1   8        2.46       21.65      3.71 o 
  -1   1   8      136.40      126.66      3.55 o 
   0   1   8      920.63     1017.77      9.46 o 
   1   1   8     3369.53     3751.63     30.68 o 
   2   1   8        2.69        0.15      1.74 o 
   3   1   8       38.86       49.63      2.76 o 
   4   1   8      157.02      189.34      4.91 o 
   5   1   8       38.49       58.48      3.26 o 
   6   1   8       42.03       46.39      4.40 o 
   7   1   8        2.29        2.00      3.47 o 
   8   1   8      552.68      540.36     11.27 o 
   9   1   8       63.23       58.22      5.35 o 
  10   1   8     1504.81     1440.17     19.69 o 
  11   1   8      228.93      219.38      8.75 o 
  12   1   8        0.56        1.93      5.28 o 
  13   1   8       27.81       27.92      6.44 o 
  14   1   8       16.34       17.01      7.60 o 
 -16   2   8      209.55      191.55     13.46 o 
 -15   2   8       10.28       13.33      6.78 o 
 -14   2   8       80.98       86.20      9.35 o 
 -13   2   8       45.68       45.08      9.54 o 
 -12   2   8        4.32       -0.06      4.26 o 
 -11   2   8       20.91       17.74      5.04 o 
 -10   2   8       38.12       36.24      5.13 o 
  -9   2   8      275.95      278.89      9.35 o 
  -8   2   8      259.36      280.94     12.75 o 
  -7   2   8     4580.24     4779.21     36.56 o 
  -6   2   8     1609.64     1936.49     15.88 o 
  -5   2   8     3021.54     2963.05     32.48 o 
  -4   2   8     3681.56     4268.01     35.91 o 
  -3   2   8     1352.63     1348.46     12.35 o 
  -2   2   8       11.55       10.85      2.03 o 
  -1   2   8       64.63       37.51      2.43 o 
   0   2   8     1734.24     1863.84     14.17 o 
   1   2   8     1255.71     1244.64     11.05 o 
   2   2   8     2069.99     2236.06     16.51 o 
   3   2   8     2917.77     2843.26     19.91 o 
   4   2   8       66.85       90.63      4.80 o 
   5   2   8     2872.53     2854.34     22.39 o 
   6   2   8      109.67      107.41      5.24 o 
   7   2   8      507.18      494.69     13.49 o 
   8   2   8      619.96      584.37     11.91 o 
   9   2   8        6.62        8.52      4.06 o 
  10   2   8       23.59       35.20      5.13 o 
  11   2   8       78.86       92.22      8.03 o 
  12   2   8      106.83      102.74      8.41 o 
  13   2   8       24.15       25.48      7.55 o 
 -15   3   8      164.73      153.44     12.11 o 
 -14   3   8      454.18      470.27     14.93 o 
 -13   3   8      480.49      518.81     14.98 o 
 -12   3   8     2168.85     2109.97     40.75 o 
 -11   3   8      496.21      470.11     13.22 o 
 -10   3   8      906.96      914.79     18.88 o 
  -9   3   8      389.11      420.93     11.85 o 
  -8   3   8     2805.63     2734.76     30.77 o 
  -7   3   8      152.58      145.36      7.28 o 
  -6   3   8     3049.93     2776.49     33.67 o 
  -5   3   8     1174.48     1167.68     17.08 o 
  -4   3   8     5952.40     6002.32     38.17 o 
  -3   3   8       56.51       47.23      2.65 o 
  -2   3   8     7901.35     7911.62     44.42 o 
  -1   3   8      558.67      567.69     11.62 o 
   0   3   8     7704.74     7651.27     47.23 o 
   1   3   8      258.41      248.07      8.63 o 
   2   3   8     2793.36     2733.06     21.79 o 
   3   3   8      853.86      920.87     11.32 o 
   4   3   8     2299.92     2207.06     19.50 o 
   5   3   8       19.40       17.26      3.16 o 
   6   3   8     3314.40     3343.54     30.03 o 
   7   3   8       82.22       83.30      6.16 o 
   8   3   8     2868.15     2903.03     32.52 o 
   9   3   8        0.02       -2.64      5.20 o 
  10   3   8     2179.56     2225.62     44.05 o 
  11   3   8      107.59       83.63     11.51 o 
  12   3   8      619.96      633.89     20.34 o 
  13   3   8       65.38       67.74     10.06 o 
 -14   4   8      157.93      166.25     10.82 o 
 -13   4   8      827.51      849.83     19.58 o 
 -12   4   8      303.37      306.72     12.44 o 
 -11   4   8      830.08      841.84     18.51 o 
 -10   4   8      554.21      554.12     22.50 o 
  -9   4   8      596.11      602.12     14.79 o 
  -8   4   8      522.47      509.97     16.56 o 
  -7   4   8     1116.72     1086.96     24.60 o 
  -6   4   8       56.83       51.03      5.54 o 
  -5   4   8     5359.86     5254.25     47.67 o 
  -4   4   8       16.24       14.91      4.32 o 
  -3   4   8      692.42      589.56     12.51 o 
  -2   4   8     1257.68     1327.45     16.11 o 
  -1   4   8     5413.26     5311.84     36.32 o 
   0   4   8      101.84      113.89      4.79 o 
   1   4   8     6562.90     6381.19     42.42 o 
   2   4   8      691.61      695.40     13.08 o 
   3   4   8     1994.74     1942.32     18.78 o 
   4   4   8        1.55        4.84      3.04 o 
   5   4   8      201.77      203.86      6.62 o 
   6   4   8      274.05      264.27      8.38 o 
   7   4   8      837.36      813.54     18.91 o 
   8   4   8        3.30        0.53     10.40 o 
   9   4   8      476.89      492.79     43.53 o 
  10   4   8        1.84       -6.63      7.61 o 
  11   4   8      302.57      327.46     19.02 o 
  12   4   8       33.63       22.34      9.92 o 
 -13   5   8       40.21       43.48      9.38 o 
 -12   5   8       50.89       72.55     12.16 o 
 -11   5   8      118.10      119.41      9.35 o 
 -10   5   8      767.17      735.36     17.74 o 
  -9   5   8       30.46       18.82      5.88 o 
  -8   5   8      636.29      647.61     15.93 o 
  -7   5   8      279.48      258.44     10.66 o 
  -6   5   8      114.70      123.30      7.88 o 
  -5   5   8      448.86      425.44     13.07 o 
  -4   5   8      151.37      145.21      7.98 o 
  -3   5   8      785.89      801.83     15.97 o 
  -2   5   8        8.36        9.84      3.70 o 
  -1   5   8        6.82        5.88      3.69 o 
   0   5   8       33.19       34.60      4.53 o 
   1   5   8      416.42      421.22     12.52 o 
   2   5   8      523.49      523.43      9.99 o 
   3   5   8      578.69      603.68     13.27 o 
   4   5   8      147.74      168.47     11.81 o 
   5   5   8       37.53       41.10      4.97 o 
   6   5   8      102.54      111.09     10.35 o 
   7   5   8       97.80       97.81     12.87 o 
   8   5   8      487.86      443.68     20.24 o 
   9   5   8       26.41       35.03      9.84 o 
  10   5   8      228.88      272.11     17.78 o 
  11   5   8       49.34       53.60     20.57 o 
 -11   6   8       23.40       20.37      6.80 o 
 -10   6   8       20.05       15.72      6.51 o 
  -9   6   8      281.47      266.62     12.16 o 
  -8   6   8       57.42       60.34      7.68 o 
  -7   6   8      334.46      324.69     15.58 o 
  -6   6   8       45.36       40.28     10.49 o 
  -5   6   8      746.13      710.50     21.61 o 
  -4   6   8      122.85      135.51      8.72 o 
  -3   6   8      180.70      187.64      9.31 o 
  -2   6   8      414.13      393.75     12.36 o 
  -1   6   8     2112.58     2117.35     32.94 o 
   0   6   8      189.73      187.21      7.87 o 
   1   6   8      524.95      545.86     13.51 o 
   2   6   8       70.92       74.92      6.68 o 
   3   6   8      301.16      303.85     10.95 o 
   4   6   8        1.20        7.21      5.79 o 
   5   6   8       72.33       68.71      7.99 o 
   6   6   8      144.61      133.27     10.12 o 
   7   6   8      357.98      342.65     14.52 o 
   8   6   8       84.87       75.16     11.62 o 
   9   6   8       42.81       44.15     11.14 o 
  -9   7   8      255.58      255.78     13.00 o 
  -8   7   8      518.57      516.94     16.38 o 
  -7   7   8       71.76       78.29      9.02 o 
  -6   7   8      942.89      963.11     21.29 o 
  -5   7   8       46.32       47.33      7.48 o 
  -4   7   8     1327.26     1335.56     30.74 o 
  -3   7   8        0.96       -6.93      8.45 o 
  -2   7   8      638.42      668.32     19.59 o 
  -1   7   8       15.11       11.57      7.17 o 
   0   7   8     1413.60     1407.64     27.70 o 
   1   7   8       85.57       82.67      9.04 o 
   2   7   8     1080.05     1102.78     24.61 o 
   3   7   8      108.51      122.89     11.73 o 
   4   7   8      760.84      781.47     21.44 o 
   5   7   8       12.12       10.72      9.03 o 
   6   7   8      439.70      458.22     21.61 o 
  -3   8   8       10.21       -2.63      7.14 o 
  -2   8   8       39.11       43.99      9.02 o 
  -1   8   8       21.88       19.16     10.21 o 
   0   8   8       18.74       26.16     10.62 o 
   1   8   8      162.01      172.12     16.51 o 
 -16   1   9       79.32       89.96     10.30 o 
 -15   1   9     1626.33     1625.10     47.92 o 
 -14   1   9      518.05      496.59     17.09 o 
 -13   1   9     1218.99     1230.97     25.28 o 
 -12   1   9       68.53       67.33      7.61 o 
 -11   1   9     1347.10     1329.72     17.79 o 
 -10   1   9       50.75       42.46      5.27 o 
  -9   1   9     1644.37     1553.84     18.01 o 
  -8   1   9      177.17      191.18      6.46 o 
  -7   1   9     5192.17     5180.69     34.51 o 
  -6   1   9     1159.47     1193.79     12.14 o 
  -5   1   9    13417.55    13699.57     77.41 o 
  -4   1   9     2831.30     3081.32     22.12 o 
  -3   1   9     9855.68     9781.18     56.57 o 
  -2   1   9     2124.60     2371.50     17.81 o 
  -1   1   9      153.40       67.69      3.53 o 
   0   1   9       45.97       59.85      2.66 o 
   1   1   9      199.58      105.09      5.99 o 
   2   1   9      127.62      129.14      4.22 o 
   3   1   9     3398.88     3241.18     37.77 o 
   4   1   9      195.30      203.95      6.39 o 
   5   1   9     5109.39     5003.05     39.24 o 
   6   1   9        0.60        5.13      3.92 o 
   7   1   9     2164.56     2102.19     22.92 o 
   8   1   9      670.08      682.40     12.85 o 
   9   1   9     2156.49     2199.22     25.07 o 
  10   1   9      337.58      347.51     10.26 o 
  11   1   9      708.37      702.01     14.56 o 
  12   1   9      259.52      261.04     11.47 o 
  13   1   9      492.20      503.62     18.46 o 
 -16   2   9      456.06      488.25     22.27 o 
 -15   2   9        4.75       11.46      6.98 o 
 -14   2   9       51.97       55.97     10.49 o 
 -13   2   9       19.04       13.98      5.13 o 
 -12   2   9       17.02       24.17      5.39 o 
 -11   2   9        9.46        9.59      4.63 o 
 -10   2   9      165.32      172.21      8.20 o 
  -9   2   9       14.21        3.57      3.91 o 
  -8   2   9       29.15       11.39      4.00 o 
  -7   2   9      108.49      103.37      4.92 o 
  -6   2   9     1787.79     1690.94     15.01 o 
  -5   2   9       55.56       67.22      4.16 o 
  -4   2   9     1605.32     1581.86     14.20 o 
  -3   2   9     1088.24     1288.28     12.42 o 
  -2   2   9     3753.87     3905.35     26.77 o 
  -1   2   9     2067.58     2332.36     18.28 o 
   0   2   9     4686.21     4791.32     29.11 o 
   1   2   9      917.97      999.10      9.93 o 
   2   2   9      733.22      728.63      8.40 o 
   3   2   9      937.48     1074.47     10.70 o 
   4   2   9     2500.56     2526.19     21.23 o 
   5   2   9      262.56      270.67      7.97 o 
   6   2   9     1948.31     1952.99     22.55 o 
   7   2   9       50.44       43.50      6.26 o 
   8   2   9     1027.08     1086.59     16.59 o 
   9   2   9       87.91       61.52      7.07 o 
  10   2   9      471.18      485.69     16.43 o 
  11   2   9        2.45        4.82      5.15 o 
  12   2   9      116.21      123.17     10.50 o 
  13   2   9       90.84       93.67     10.59 o 
 -15   3   9       67.40       68.12      9.96 o 
 -14   3   9       84.95       85.45      8.36 o 
 -13   3   9      104.46      102.82      8.40 o 
 -12   3   9      532.77      503.15     14.33 o 
 -11   3   9      721.37      730.52     16.29 o 
 -10   3   9      392.78      399.39     12.14 o 
  -9   3   9     2128.24     2190.29     27.82 o 
  -8   3   9      123.12      111.55      6.90 o 
  -7   3   9      891.31      887.33     15.98 o 
  -6   3   9      621.36      653.43     13.25 o 
  -5   3   9      726.67      651.88     12.93 o 
  -4   3   9       11.10        7.48      3.20 o 
  -3   3   9       54.44       68.69      3.46 o 
  -2   3   9      392.07      459.64      6.95 o 
  -1   3   9     4371.96     4370.39     27.96 o 
   0   3   9       27.85       29.77      2.73 o 
   1   3   9     4686.54     4737.06     32.67 o 
   2   3   9      843.40      847.13     10.92 o 
   3   3   9     3728.06     3690.04     28.07 o 
   4   3   9       81.55       91.70      5.81 o 
   5   3   9      710.06      729.48     12.24 o 
   6   3   9        5.49        2.46      4.13 o 
   7   3   9       62.90       70.57      9.50 o 
   8   3   9      196.85      191.81      8.76 o 
   9   3   9       22.16       22.03      6.44 o 
  10   3   9       63.26       74.46      7.57 o 
  11   3   9      522.96      553.79     18.52 o 
  12   3   9       49.29       54.44      9.38 o 
 -14   4   9      696.22      665.10     26.99 o 
 -13   4   9        5.10        4.56      5.61 o 
 -12   4   9     1515.23     1457.75     25.35 o 
 -11   4   9       52.29       51.30      6.99 o 
 -10   4   9     1161.16     1161.02     21.02 o 
  -9   4   9       96.71       91.36      7.55 o 
  -8   4   9     1181.09     1215.96     20.52 o 
  -7   4   9       13.14       13.92      4.75 o 
  -6   4   9     1118.85     1125.56     18.71 o 
  -5   4   9      164.44      157.34      7.73 o 
  -4   4   9     2803.97     2615.40     46.01 o 
  -3   4   9        1.69        2.72      2.70 o 
  -2   4   9     2003.15     1971.22     18.40 o 
  -1   4   9        1.06        5.98      2.85 o 
   0   4   9     3082.35     3090.99     24.98 o 
   1   4   9      113.72      101.80      4.89 o 
   2   4   9     3031.65     3000.02     24.97 o 
   3   4   9      671.89      707.67     11.01 o 
   4   4   9      864.92      869.63     14.82 o 
   5   4   9       13.73       18.13      4.10 o 
   6   4   9     1922.89     1935.25     25.40 o 
   7   4   9      351.98      351.23     12.93 o 
   8   4   9     1595.07     1642.78     64.26 o 
   9   4   9      174.83      165.83     14.01 o 
  10   4   9      869.95      895.51     28.75 o 
  11   4   9       12.32        0.04      8.36 o 
 -13   5   9      138.18      139.36     10.57 o 
 -12   5   9       13.34       19.34      6.60 o 
 -11   5   9       61.25       58.25      7.83 o 
 -10   5   9       75.59       73.00      7.83 o 
  -9   5   9       21.52       25.91      6.67 o 
  -8   5   9       43.28       33.95      6.20 o 
  -7   5   9       53.93       57.72      6.69 o 
  -6   5   9        2.86        3.35      4.66 o 
  -5   5   9      182.36      176.99     13.78 o 
  -4   5   9       12.77        8.29      4.81 o 
  -3   5   9     1417.51     1397.54     21.51 o 
  -2   5   9      115.10      114.76      6.13 o 
  -1   5   9      112.08      125.09      6.31 o 
   0   5   9      230.95      216.73      7.75 o 
   1   5   9        5.06        3.36      3.84 o 
   2   5   9       31.30       33.09      4.16 o 
   3   5   9       84.26       82.07      5.24 o 
   4   5   9      206.28      203.26      8.68 o 
   5   5   9       23.30       17.79      6.60 o 
   6   5   9        0.14       -6.19      6.32 o 
   7   5   9       31.13       22.21      8.66 o 
   8   5   9      216.48      190.00     14.62 o 
   9   5   9       83.08       62.30     11.24 o 
  10   5   9       11.99       20.75     14.75 o 
 -11   6   9        5.24        2.25      5.94 o 
 -10   6   9      844.79      774.20     29.02 o 
  -9   6   9       20.43       12.04      6.27 o 
  -8   6   9      788.75      789.42     18.80 o 
  -7   6   9       10.29        8.85      5.76 o 
  -6   6   9      572.53      565.71     15.66 o 
  -5   6   9      209.25      193.41     10.28 o 
  -4   6   9     1319.62     1317.20     36.99 o 
  -3   6   9       34.82       25.23      6.10 o 
  -2   6   9     1890.39     1891.66     26.89 o 
  -1   6   9      646.20      649.11     16.81 o 
   0   6   9      586.41      608.30     15.15 o 
   1   6   9       57.09       61.93      6.45 o 
   2   6   9      373.21      374.16     15.89 o 
   3   6   9      138.83      130.38      8.09 o 
   4   6   9     1259.52     1321.55     48.04 o 
   5   6   9      418.49      398.00     18.42 o 
   6   6   9      293.36      339.21     14.31 o 
   7   6   9       28.99       34.74     10.61 o 
   8   6   9      607.60      659.75     25.09 o 
  -8   7   9      121.33      124.50     10.05 o 
  -7   7   9      168.64      149.00     10.41 o 
  -6   7   9      102.89      101.82     11.71 o 
  -5   7   9       28.25       49.47      7.38 o 
  -4   7   9       94.63       87.46     10.07 o 
  -3   7   9       75.48       81.69      8.15 o 
  -2   7   9        0.71       -4.58      5.91 o 
  -1   7   9       95.62       97.67      9.75 o 
   0   7   9       97.96      105.00      9.51 o 
   1   7   9      283.70      289.86     13.68 o 
   2   7   9       36.78       27.56      7.50 o 
   3   7   9       84.92      118.72     12.96 o 
   4   7   9       48.19       58.06     11.05 o 
   5   7   9       10.31        8.01     17.11 o 
 -16   0  10      276.94      364.61     28.14 o 
 -15   0  10     1282.47     1197.28     46.60 o 
 -14   0  10      294.24      284.17     16.43 o 
 -13   0  10     1765.84     1825.68     37.35 o 
 -12   0  10      836.66      810.12     23.35 o 
 -11   0  10     1159.17     1093.33     26.49 o 
 -10   0  10     1698.48     1739.29     32.69 o 
  -9   0  10     1812.97     1865.78     36.13 o 
  -8   0  10      285.49      305.99      9.57 o 
  -7   0  10     4530.12     4504.13     44.31 o 
  -6   0  10       21.09       52.36      4.98 o 
  -5   0  10     3806.05     3828.25     37.89 o 
  -4   0  10     1880.33     1953.70     23.00 o 
  -3   0  10     9022.50     8775.15     73.14 o 
  -2   0  10     2810.39     2798.07     28.70 o 
  -1   0  10      188.70      132.22      5.24 o 
   0   0  10    21585.43    21195.22    162.35 o 
   1   0  10      625.35      374.17     12.15 o 
   2   0  10      123.85       54.56      6.02 o 
   3   0  10     4501.22     4297.86     81.32 o 
   4   0  10     1293.10     1273.82     25.23 o 
   5   0  10     5695.15     5484.41     74.57 o 
   6   0  10     3706.76     3650.24     51.63 o 
   7   0  10      513.05      508.69     17.37 o 
   8   0  10     2588.42     2570.27     43.28 o 
   9   0  10     3145.45     3117.97     50.03 o 
  10   0  10     1696.39     1685.84     35.70 o 
  11   0  10      613.19      625.29     22.20 o 
  12   0  10     1919.93     1807.63     46.18 o 
  13   0  10      852.29      837.14     27.67 o 
 -16   1  10        0.73       -0.24      6.72 o 
 -15   1  10      107.60       79.80     12.85 o 
 -14   1  10      587.53      578.28     24.81 o 
 -13   1  10      494.19      463.49     16.02 o 
 -12   1  10      177.41      167.77     10.21 o 
 -11   1  10      593.74      554.56     11.57 o 
 -10   1  10      411.98      402.35     16.92 o 
  -9   1  10     1306.64     1337.40     16.78 o 
  -8   1  10       21.26       10.30      3.22 o 
  -7   1  10      263.35      268.23      6.23 o 
  -6   1  10       80.77       67.18      3.55 o 
  -5   1  10     1699.52     1621.82     14.82 o 
  -4   1  10        2.16       -1.38      2.29 o 
  -3   1  10      942.81      991.86     10.58 o 
  -2   1  10     4144.41     4387.87     29.03 o 
  -1   1  10      426.05      610.72      8.26 o 
   0   1  10       11.29        4.76      1.81 o 
   1   1  10     2918.61     3200.00     25.40 o 
   2   1  10     4704.05     4851.25     35.31 o 
   3   1  10      988.45      998.30     15.13 o 
   4   1  10      207.52      227.35      7.96 o 
   5   1  10      474.86      517.52     13.51 o 
   6   1  10       81.60       75.22      5.17 o 
   7   1  10     4720.68     4588.25     49.64 o 
   8   1  10      823.96      819.46     14.40 o 
   9   1  10       72.95       75.34      5.98 o 
  10   1  10      207.24      196.91      9.54 o 
  11   1  10       17.96       20.38      5.82 o 
  12   1  10      249.48      249.70     19.27 o 
  13   1  10       79.13       83.95      9.82 o 
 -16   2  10      288.26      307.76     16.02 o 
 -15   2  10     1019.21     1028.87     25.67 o 
 -14   2  10     1095.95     1066.61     32.36 o 
 -13   2  10      587.79      584.98     18.29 o 
 -12   2  10     2087.99     2028.67     39.73 o 
 -11   2  10      286.10      306.45     10.57 o 
 -10   2  10      394.88      435.35     11.84 o 
  -9   2  10     1633.00     1532.22     29.39 o 
  -8   2  10      107.21       98.42      6.39 o 
  -7   2  10     1975.03     1858.27     23.92 o 
  -6   2  10        3.75        5.99      3.81 o 
  -5   2  10     3044.23     2877.84     22.04 o 
  -4   2  10       57.22       56.21      3.31 o 
  -3   2  10     3263.01     3264.75     23.93 o 
  -2   2  10      327.07      275.83      7.04 o 
  -1   2  10     6120.14     6153.72     38.97 o 
   0   2  10     3738.11     4176.60     31.13 o 
   1   2  10     4967.34     5124.99     31.27 o 
   2   2  10      846.76      912.67      9.68 o 
   3   2  10     2251.57     2167.20     19.12 o 
   4   2  10       67.28       58.53      4.58 o 
   5   2  10     1505.17     1451.47     20.26 o 
   6   2  10      222.92      231.44      8.05 o 
   7   2  10     3371.74     3358.44     32.17 o 
   8   2  10       34.37       29.02      4.79 o 
   9   2  10      404.79      408.77     11.14 o 
  10   2  10       68.55       68.02      6.33 o 
  11   2  10     1751.65     1671.34     27.15 o 
  12   2  10        6.79        9.28      5.83 o 
  13   2  10      413.34      394.33     17.55 o 
 -15   3  10      384.11      377.40     17.17 o 
 -14   3  10      607.44      669.42     17.66 o 
 -13   3  10      464.46      460.92     14.43 o 
 -12   3  10     1436.39     1434.63     29.09 o 
 -11   3  10      225.82      232.27     20.50 o 
 -10   3  10      441.94      458.85     12.90 o 
  -9   3  10      483.38      464.69     14.63 o 
  -8   3  10      903.40      886.47     17.95 o 
  -7   3  10      165.51      164.74     12.59 o 
  -6   3  10     1856.77     1900.00     43.51 o 
  -5   3  10      933.02      866.78     16.40 o 
  -4   3  10     5354.28     5324.49     57.21 o 
  -3   3  10     1672.51     1691.86     15.82 o 
  -2   3  10      258.96      179.30      4.84 o 
  -1   3  10      171.30      154.94      4.62 o 
   0   3  10     2610.52     2652.19     19.96 o 
   1   3  10     1136.90     1167.84     12.13 o 
   2   3  10      235.04      209.19      5.55 o 
   3   3  10      241.98      230.03      7.97 o 
   4   3  10      538.07      554.92     11.04 o 
   5   3  10      787.86      864.80     14.32 o 
   6   3  10     2007.78     2033.10     23.41 o 
   7   3  10     1659.20     1666.08     21.50 o 
   8   3  10      763.46      813.22     15.13 o 
   9   3  10       74.85       79.13      8.92 o 
  10   3  10      699.09      698.22     19.63 o 
  11   3  10      281.84      308.33     15.01 o 
  12   3  10       21.23       31.69      8.52 o 
 -14   4  10       24.33       25.93      8.62 o 
 -13   4  10      128.78      127.80      9.61 o 
 -12   4  10      122.83      134.56      9.38 o 
 -11   4  10      166.70      167.70      9.76 o 
 -10   4  10       24.73       24.31      5.77 o 
  -9   4  10      254.10      270.23     10.69 o 
  -8   4  10      628.45      610.14     14.76 o 
  -7   4  10      730.47      743.92     15.78 o 
  -6   4  10      414.27      425.82     11.92 o 
  -5   4  10      113.61      118.41      7.02 o 
  -4   4  10      438.94      440.87     11.66 o 
  -3   4  10        3.15        4.07      2.88 o 
  -2   4  10      924.68      924.26     12.14 o 
  -1   4  10      730.35      755.12      9.96 o 
   0   4  10     1672.77     1680.91     17.14 o 
   1   4  10      521.69      498.46      9.26 o 
   2   4  10     1387.63     1369.12     15.58 o 
   3   4  10      604.85      609.35     11.71 o 
   4   4  10     2239.27     2226.61     23.90 o 
   5   4  10     1200.95     1157.42     19.06 o 
   6   4  10      548.53      578.53     13.87 o 
   7   4  10      106.05      106.41      7.56 o 
   8   4  10      244.04      292.33     24.65 o 
   9   4  10        0.85        2.39      9.09 o 
  10   4  10      313.93      362.54     19.31 o 
  11   4  10       61.47       51.34      9.28 o 
 -13   5  10      331.26      357.43     14.59 o 
 -12   5  10      575.46      579.70     17.07 o 
 -11   5  10      369.07      360.98     13.62 o 
 -10   5  10     1786.73     1792.56     28.46 o 
  -9   5  10      595.69      575.41     15.76 o 
  -8   5  10     1787.93     1780.79     27.11 o 
  -7   5  10      469.56      449.59     14.58 o 
  -6   5  10      857.95      872.24     32.89 o 
  -5   5  10       45.94       61.79      7.16 o 
  -4   5  10     1251.96     1213.15     20.41 o 
  -3   5  10      497.78      518.36     13.39 o 
  -2   5  10     6648.77     6562.70     57.73 o 
  -1   5  10     1498.73     1486.13     19.12 o 
   0   5  10     1987.28     1993.37     27.22 o 
   1   5  10     1381.12     1413.41     18.58 o 
   2   5  10      517.23      509.58     10.20 o 
   3   5  10      140.18      142.94      6.85 o 
   4   5  10      511.56      544.18     13.96 o 
   5   5  10       15.08       19.47      7.73 o 
   6   5  10      382.55      401.45     18.45 o 
   7   5  10       72.24       68.00     10.82 o 
   8   5  10      645.97      667.95     25.15 o 
   9   5  10       25.82       24.63      9.95 o 
  10   5  10      178.97      211.18     18.93 o 
 -11   6  10       19.97       23.46      7.04 o 
 -10   6  10      105.57       97.59      9.33 o 
  -9   6  10        4.86      -11.87      7.91 o 
  -8   6  10      556.39      526.95     15.93 o 
  -7   6  10       23.00       20.14      6.15 o 
  -6   6  10      558.43      515.18     15.10 o 
  -5   6  10       19.08       20.47      5.93 o 
  -4   6  10      155.42      167.25      9.41 o 
  -3   6  10      252.22      218.48     12.95 o 
  -2   6  10      118.46      127.69      8.48 o 
  -1   6  10       44.61       49.23      8.94 o 
   0   6  10      549.70      536.84     12.37 o 
   1   6  10      102.33       96.09      7.32 o 
   2   6  10      666.94      657.33     15.20 o 
   3   6  10       29.61       38.71      7.19 o 
   4   6  10      281.91      288.67     16.50 o 
   5   6  10        5.79        2.20     10.21 o 
   6   6  10       28.27       44.69     15.44 o 
   7   6  10      120.76      124.29     13.46 o 
   8   6  10       27.76       20.32      9.33 o 
  -8   7  10      373.37      359.31     14.52 o 
  -7   7  10      127.38      116.09      9.72 o 
  -6   7  10      147.67      160.03     12.78 o 
  -5   7  10        6.14        1.97      5.80 o 
  -4   7  10      522.57      522.20     15.55 o 
  -3   7  10      531.55      521.25     15.68 o 
  -2   7  10      670.81      669.25     19.72 o 
  -1   7  10      177.10      190.90     12.02 o 
   0   7  10      447.33      482.99     16.86 o 
   1   7  10       64.51       52.99      8.60 o 
   2   7  10      401.29      448.07     16.36 o 
   3   7  10      529.31      584.10     23.06 o 
   4   7  10      211.66      237.27     16.60 o 
   5   7  10      410.70      425.51     29.51 o 
 -16   1  11        0.31       -9.65     11.97 o 
 -15   1  11     1065.95     1037.99     25.28 o 
 -14   1  11       47.42       54.07      8.44 o 
 -13   1  11     1760.92     1735.18     30.83 o 
 -12   1  11       59.42       63.24      7.87 o 
 -11   1  11     1689.80     1696.85     23.69 o 
 -10   1  11       66.37       72.51      5.37 o 
  -9   1  11     2325.24     2308.56     23.71 o 
  -8   1  11      459.18      424.78      9.30 o 
  -7   1  11     6962.08     6919.03     44.55 o 
  -6   1  11      118.65      112.88      4.36 o 
  -5   1  11     6741.36     6654.18     42.29 o 
  -4   1  11      276.70      265.79      5.87 o 
  -3   1  11     5821.24     5653.19     36.37 o 
  -2   1  11     1415.66     1483.05     13.66 o 
  -1   1  11     3097.34     2887.69     21.23 o 
   0   1  11     1017.75     1069.02     12.45 o 
   1   1  11     5299.37     5181.31     37.52 o 
   2   1  11       66.51       44.92      4.38 o 
   3   1  11     7477.03     7296.08     58.97 o 
   4   1  11       92.85       76.76      5.62 o 
   5   1  11      427.96      413.29     10.93 o 
   6   1  11       30.67       31.70      4.91 o 
   7   1  11      452.20      420.48     12.44 o 
   8   1  11      398.14      414.61     12.16 o 
   9   1  11     1902.93     1902.22     27.03 o 
  10   1  11      516.18      516.60     16.49 o 
  11   1  11      604.11      615.43     21.02 o 
  12   1  11      454.18      465.05     37.97 o 
 -16   2  11       88.56      101.15     11.19 o 
 -15   2  11        6.00        7.68      7.43 o 
 -14   2  11      126.18      128.16     14.46 o 
 -13   2  11       22.80        7.91      6.29 o 
 -12   2  11      907.77      908.68     18.22 o 
 -11   2  11       21.10       16.23      5.49 o 
 -10   2  11      485.23      496.98     12.90 o 
  -9   2  11        0.65        1.99      6.02 o 
  -8   2  11       31.17       38.17      4.95 o 
  -7   2  11      545.24      561.53     10.36 o 
  -6   2  11      580.32      574.36     10.16 o 
  -5   2  11       64.93       67.96      5.12 o 
  -4   2  11      763.43      744.57      9.79 o 
  -3   2  11      666.19      673.12      9.66 o 
  -2   2  11     4320.60     4269.52     32.00 o 
  -1   2  11       77.71       73.22      3.81 o 
   0   2  11      184.88      134.08      4.51 o 
   1   2  11      477.90      484.10      7.59 o 
   2   2  11       85.57      111.04      4.52 o 
   3   2  11      374.26      367.85      8.86 o 
   4   2  11      180.62      166.43      6.62 o 
   5   2  11     1002.70     1006.02     15.32 o 
   6   2  11      892.93      870.91     14.69 o 
   7   2  11       25.28       20.28      4.71 o 
   8   2  11     1003.58      954.34     16.40 o 
   9   2  11        1.46       -2.11      4.24 o 
  10   2  11     1358.39     1295.67     20.51 o 
  11   2  11      249.62      262.03     12.12 o 
  12   2  11      203.03      196.50     11.52 o 
 -15   3  11       43.07       40.78      9.28 o 
 -14   3  11        0.48       -0.47      5.62 o 
 -13   3  11      428.19      433.41     14.06 o 
 -12   3  11       26.88       23.43      5.92 o 
 -11   3  11     1121.99     1117.82     20.52 o 
 -10   3  11       17.76       19.02      5.98 o 
  -9   3  11     1231.31     1217.74     20.40 o 
  -8   3  11       88.18       89.11      6.86 o 
  -7   3  11     1221.22     1205.85     23.64 o 
  -6   3  11        0.42        3.92      4.23 o 
  -5   3  11     1482.03     1484.30     26.61 o 
  -4   3  11        9.37       12.30      3.23 o 
  -3   3  11       95.80       76.76      4.02 o 
  -2   3  11      366.05      353.46      9.45 o 
  -1   3  11     5274.80     5269.72     47.57 o 
   0   3  11      700.83      716.04      9.48 o 
   1   3  11     4293.92     4375.48     29.22 o 
   2   3  11     1211.73     1224.63     14.35 o 
   3   3  11       52.03       45.14      4.63 o 
   4   3  11      109.40      104.29      6.00 o 
   5   3  11     3642.45     3615.67     33.66 o 
   6   3  11      805.29      811.75     14.59 o 
   7   3  11     1629.53     1641.96     21.82 o 
   8   3  11      240.92      256.89      9.49 o 
   9   3  11       77.87       82.79      7.82 o 
  10   3  11       69.97       73.69      7.94 o 
  11   3  11      242.02      239.16     15.18 o 
 -14   4  11      552.67      608.27     21.82 o 
 -13   4  11      276.47      289.29     12.85 o 
 -12   4  11     1044.99     1013.93     21.25 o 
 -11   4  11        6.11        3.51      5.35 o 
 -10   4  11      606.84      618.06     15.86 o 
  -9   4  11       73.48       67.53      6.86 o 
  -8   4  11     1474.35     1492.36     41.52 o 
  -7   4  11       50.54       36.90      5.72 o 
  -6   4  11      715.55      749.32     15.65 o 
  -5   4  11      450.79      423.83     13.38 o 
  -4   4  11      947.48      988.59     17.14 o 
  -3   4  11      718.03      719.85     14.50 o 
  -2   4  11      145.70      124.34      5.30 o 
  -1   4  11      424.45      421.12      8.64 o 
   0   4  11     1688.70     1653.18     15.95 o 
   1   4  11       22.24       20.97      3.29 o 
   2   4  11     1768.61     1769.91     21.84 o 
   3   4  11      381.91      405.47     11.55 o 
   4   4  11      342.65      353.20     11.08 o 
   5   4  11       15.07       26.34      8.29 o 
   6   4  11      214.19      214.55      9.52 o 
   7   4  11     1432.86     1392.67     25.92 o 
   8   4  11      573.36      598.89     28.57 o 
   9   4  11      484.64      492.83     31.94 o 
  10   4  11       48.30       50.99     14.71 o 
 -13   5  11       17.29        7.02      6.83 o 
 -12   5  11       51.30       58.88      8.33 o 
 -11   5  11        7.04       13.59      6.21 o 
 -10   5  11       29.98       34.65      6.93 o 
  -9   5  11        1.02       -2.16      5.34 o 
  -8   5  11       41.56       45.64      6.72 o 
  -7   5  11      133.97      130.65      8.85 o 
  -6   5  11       76.13       78.34      7.39 o 
  -5   5  11       57.25       67.06     11.00 o 
  -4   5  11      148.66      157.73      8.53 o 
  -3   5  11      164.23      172.93     12.15 o 
  -2   5  11        7.11       12.61      5.19 o 
  -1   5  11        8.99       11.82      3.81 o 
   0   5  11       55.36       72.16      5.66 o 
   1   5  11       22.92       25.37      4.59 o 
   2   5  11     1014.82      997.70     17.97 o 
   3   5  11      506.92      527.00     17.21 o 
   4   5  11     1039.30     1001.79     18.53 o 
   5   5  11      394.34      392.23     21.23 o 
   6   5  11      117.82      112.20     11.78 o 
   7   5  11       23.73       14.32      8.48 o 
   8   5  11       48.39       39.62     10.82 o 
   9   5  11      180.83      161.61     15.55 o 
 -11   6  11        2.84        2.29      6.17 o 
 -10   6  11      775.52      754.98     19.73 o 
  -9   6  11        0.47       -3.20      5.69 o 
  -8   6  11      390.18      366.52     16.32 o 
  -7   6  11       11.28        5.74      5.78 o 
  -6   6  11      225.97      228.73     11.02 o 
  -5   6  11       29.54       37.41      7.42 o 
  -4   6  11      279.10      266.15     11.23 o 
  -3   6  11      118.50      126.11      9.34 o 
  -2   6  11     2102.09     2093.55     45.14 o 
  -1   6  11       74.97       73.33      7.23 o 
   0   6  11     1182.91     1201.92     18.48 o 
   1   6  11       49.00       52.71      6.52 o 
   2   6  11      329.92      351.53     14.11 o 
   3   6  11       14.98       24.70      6.89 o 
   4   6  11      390.10      434.08     27.51 o 
   5   6  11     1087.06     1112.50     43.32 o 
   6   6  11      351.01      409.71     52.25 o 
   7   6  11      347.02      365.94     20.14 o 
  -7   7  11      119.51      113.38      9.82 o 
  -6   7  11      131.83      100.95      9.56 o 
  -5   7  11       12.05       13.55      8.17 o 
  -4   7  11       14.94        2.50      5.73 o 
  -3   7  11       69.11       69.87      8.19 o 
  -2   7  11        7.80       13.03      7.03 o 
  -1   7  11      134.26      128.02     10.56 o 
   0   7  11      109.64      119.85     10.24 o 
   1   7  11        0.63       10.99      8.43 o 
   2   7  11      278.39      260.49     13.08 o 
   3   7  11      354.20      359.67     19.55 o 
   4   7  11      240.31      200.75     22.20 o 
 -16   0  12       91.83       89.15     19.16 o 
 -15   0  12       54.59       30.49     13.70 o 
 -14   0  12        4.83       14.37     11.36 o 
 -13   0  12      168.03      192.57     14.00 o 
 -12   0  12      267.22      262.99     17.99 o 
 -11   0  12     1133.34     1131.65     53.25 o 
 -10   0  12      151.82      126.32     10.58 o 
  -9   0  12     4073.32     4091.18     43.94 o 
  -8   0  12      288.38      254.60      9.63 o 
  -7   0  12      980.14      956.64     16.86 o 
  -6   0  12      219.10      238.27      8.64 o 
  -5   0  12     1783.99     1726.19     22.72 o 
  -4   0  12       70.02       67.35      9.19 o 
  -3   0  12       12.32       14.63      3.55 o 
  -2   0  12      124.55      134.16      6.14 o 
  -1   0  12      103.96      150.44      8.81 o 
   0   0  12     1951.71     1948.68     31.65 o 
   1   0  12     1870.54     1825.36     30.70 o 
   2   0  12     2430.85     2572.20     41.22 o 
   3   0  12     2386.96     2412.58     43.56 o 
   4   0  12       93.41       85.64      8.45 o 
   5   0  12       34.01       36.25      7.17 o 
   6   0  12       79.78       79.64     10.77 o 
   7   0  12     2277.31     2130.66     39.28 o 
   8   0  12       14.46       17.24      7.15 o 
   9   0  12      406.78      408.43     53.63 o 
  10   0  12      393.75      380.91     18.32 o 
  11   0  12      226.80      201.37     14.96 o 
  12   0  12      884.00      819.84     27.69 o 
 -16   1  12      349.44      357.20     26.92 o 
 -15   1  12        9.15       -5.74      6.37 o 
 -14   1  12      354.93      345.42     19.13 o 
 -13   1  12       44.57       41.58      7.50 o 
 -12   1  12      569.99      554.39     17.11 o 
 -11   1  12     1744.22     1722.13     29.00 o 
 -10   1  12     1723.97     1748.75     20.94 o 
  -9   1  12       94.16       71.29      5.20 o 
  -8   1  12     1380.45     1388.55     17.22 o 
  -7   1  12      143.64      160.62      5.45 o 
  -6   1  12     2492.18     2470.71     20.81 o 
  -5   1  12      107.23      113.74      4.44 o 
  -4   1  12      606.49      598.78      9.69 o 
  -3   1  12     4253.31     4222.62     29.41 o 
  -2   1  12     3215.99     3311.46     24.25 o 
  -1   1  12     3077.46     3298.29     23.86 o 
   0   1  12     1064.94     1009.79     13.69 o 
   1   1  12      637.79      648.83     12.42 o 
   2   1  12     1077.12     1081.66     16.58 o 
   3   1  12      367.65      400.70     10.55 o 
   4   1  12     2280.66     2215.20     26.52 o 
   5   1  12     4885.50     4801.47     45.21 o 
   6   1  12      183.56      172.19      8.22 o 
   7   1  12     2310.91     2181.10     33.62 o 
   8   1  12     2896.12     2748.53     33.36 o 
   9   1  12      748.24      711.72     26.47 o 
  10   1  12      450.43      450.75     14.00 o 
  11   1  12      311.17      331.80     12.85 o 
  12   1  12       80.99       85.17     10.86 o 
 -15   2  12     2062.62     2044.62     37.39 o 
 -14   2  12        5.29        2.35      6.50 o 
 -13   2  12     1133.89     1147.70     25.75 o 
 -12   2  12      296.19      288.81     11.18 o 
 -11   2  12     2935.75     2980.68     55.11 o 
 -10   2  12     1097.70     1011.23     18.31 o 
  -9   2  12     3260.71     3171.94     34.61 o 
  -8   2  12      244.54      239.65     10.56 o 
  -7   2  12     5443.75     5415.94     48.17 o 
  -6   2  12       89.23       79.45      4.81 o 
  -5   2  12     4756.11     4653.57     32.71 o 
  -4   2  12      133.28      137.20      6.25 o 
  -3   2  12     4745.44     4650.00     32.31 o 
  -2   2  12     2746.09     2740.95     21.90 o 
  -1   2  12     3476.86     3350.56     25.14 o 
   0   2  12     3079.71     3138.01     23.82 o 
   1   2  12     2974.58     2853.64     29.76 o 
   2   2  12     1778.49     1799.41     22.59 o 
   3   2  12     2601.71     2597.78     33.76 o 
   4   2  12      712.68      730.60     16.53 o 
   5   2  12     2227.54     2221.17     24.66 o 
   6   2  12      883.73      919.04     19.46 o 
   7   2  12     2871.18     2808.46     29.93 o 
   8   2  12     2233.69     2187.46     26.32 o 
   9   2  12      375.78      452.88     14.58 o 
  10   2  12     1162.42     1168.51     19.89 o 
  11   2  12      762.43      727.64     18.55 o 
  12   2  12      272.65      298.58     15.58 o 
 -15   3  12       15.84        2.82      7.29 o 
 -14   3  12       43.96       44.15      9.03 o 
 -13   3  12       86.58       87.25      8.25 o 
 -12   3  12       49.45       69.65     10.03 o 
 -11   3  12       39.12       44.36      6.36 o 
 -10   3  12       70.75       74.40      6.88 o 
  -9   3  12        9.73        6.01      4.68 o 
  -8   3  12        4.79       10.31      4.59 o 
  -7   3  12      221.80      206.50      8.80 o 
  -6   3  12      107.79      106.20      6.71 o 
  -5   3  12     1880.35     1844.39     23.50 o 
  -4   3  12      987.75      957.01     13.65 o 
  -3   3  12      328.89      354.18      7.49 o 
  -2   3  12      341.76      335.20      7.50 o 
  -1   3  12      260.31      249.08      8.77 o 
   0   3  12     1184.04     1192.93     12.62 o 
   1   3  12       25.49       28.33      3.64 o 
   2   3  12      102.37       85.69      5.42 o 
   3   3  12      848.21      852.64     14.11 o 
   4   3  12      322.59      302.64      9.27 o 
   5   3  12      235.85      263.77      9.19 o 
   6   3  12      455.05      460.60     11.54 o 
   7   3  12      823.06      812.99     18.75 o 
   8   3  12       35.28       42.04      5.70 o 
   9   3  12       48.49       38.50      6.04 o 
  10   3  12      318.39      308.87     13.00 o 
  11   3  12       28.57       28.51     10.03 o 
 -14   4  12      159.33      174.35     11.25 o 
 -13   4  12       32.81       46.62      9.78 o 
 -12   4  12      107.46      107.75     13.26 o 
 -11   4  12       17.19       16.18      5.87 o 
 -10   4  12      159.71      166.56      9.70 o 
  -9   4  12       55.99       57.59      6.87 o 
  -8   4  12       33.10       34.15      5.90 o 
  -7   4  12       31.04       27.95      6.76 o 
  -6   4  12       20.19       19.91      5.06 o 
  -5   4  12        1.29        1.27      4.23 o 
  -4   4  12       59.90       54.86      7.64 o 
  -3   4  12      143.38      128.89      7.43 o 
  -2   4  12       27.19       28.63      3.73 o 
  -1   4  12       26.84       30.53      3.88 o 
   0   4  12       94.59      105.99      6.57 o 
   1   4  12       75.87       74.03      4.77 o 
   2   4  12      108.55      110.37      6.32 o 
   3   4  12      117.82      116.53      6.47 o 
   4   4  12       69.64       75.72      7.10 o 
   5   4  12        4.84        4.96      4.14 o 
   6   4  12      277.26      278.26      9.80 o 
   7   4  12      229.43      211.95      9.12 o 
   8   4  12      304.25      304.41     14.47 o 
   9   4  12        7.33       -3.65      7.30 o 
  10   4  12       93.38       66.03      9.88 o 
 -12   5  12     1422.14     1447.94     27.10 o 
 -11   5  12      408.67      377.09     15.10 o 
 -10   5  12     2156.89     2077.15     31.35 o 
  -9   5  12      344.80      342.14     13.22 o 
  -8   5  12     2213.15     2182.79     30.95 o 
  -7   5  12      418.39      428.77     13.53 o 
  -6   5  12     1842.10     1843.53     30.35 o 
  -5   5  12      702.79      688.74     15.96 o 
  -4   5  12     2876.86     2795.75     36.70 o 
  -3   5  12      259.97      262.81     10.34 o 
  -2   5  12     2600.33     2610.42     32.90 o 
  -1   5  12      426.38      458.66      9.84 o 
   0   5  12     2087.16     2102.99     23.92 o 
   1   5  12     2387.35     2394.68     27.96 o 
   2   5  12     1343.70     1375.30     19.20 o 
   3   5  12      136.88      145.55     15.45 o 
   4   5  12     4095.47     4013.53     42.31 o 
   5   5  12      890.06      882.75     21.02 o 
   6   5  12     1174.80     1223.36     45.34 o 
   7   5  12      739.77      779.78     31.08 o 
   8   5  12     1035.65     1100.45     26.44 o 
 -10   6  12        1.87        4.08      6.46 o 
  -9   6  12      246.00      237.42     12.36 o 
  -8   6  12        0.36        1.48      5.61 o 
  -7   6  12      225.30      206.62     10.94 o 
  -6   6  12       57.94       51.33      9.40 o 
  -5   6  12       85.73       76.43      7.82 o 
  -4   6  12        3.13        8.39      5.48 o 
  -3   6  12      215.82      198.24     10.14 o 
  -2   6  12       21.80       15.89     10.32 o 
  -1   6  12        1.42        5.88      5.16 o 
   0   6  12        7.39        4.23      6.03 o 
   1   6  12      171.53      159.90      9.12 o 
   2   6  12      361.42      338.87     21.06 o 
   3   6  12      380.86      360.20     25.96 o 
   4   6  12       63.23       76.45     11.21 o 
   5   6  12       10.21        6.85     13.04 o 
   6   6  12        2.34        9.44     12.55 o 
  -7   7  12       16.77       19.55      7.25 o 
  -6   7  12        5.60        8.53      6.24 o 
  -5   7  12        1.87       -5.93      5.62 o 
  -4   7  12       17.56       11.99      6.44 o 
  -3   7  12      111.48      150.52     15.49 o 
  -2   7  12      135.73      131.82     10.79 o 
  -1   7  12      196.45      175.76     14.96 o 
   0   7  12       16.78        1.75      9.23 o 
   1   7  12       44.40       36.96     17.55 o 
   2   7  12      925.01     1056.42     44.86 o 
   3   7  12      115.73      104.85     18.35 o 
 -16   1  13       15.30        5.81      9.24 o 
 -15   1  13      604.29      596.24     26.24 o 
 -14   1  13       30.37       31.04      7.64 o 
 -13   1  13      217.82      197.44     11.80 o 
 -12   1  13      333.02      344.56     14.75 o 
 -11   1  13      362.98      388.60     16.29 o 
 -10   1  13     1990.85     2003.64     22.90 o 
  -9   1  13     3548.27     3566.39     32.36 o 
  -8   1  13      621.68      635.88     19.62 o 
  -7   1  13     3979.16     3938.66     29.75 o 
  -6   1  13      616.51      636.02      9.78 o 
  -5   1  13     2057.80     2032.44     18.39 o 
  -4   1  13     2407.13     2407.69     20.27 o 
  -3   1  13     2471.92     2485.45     20.46 o 
  -2   1  13     2053.87     2008.89     17.50 o 
  -1   1  13     1799.49     1798.61     25.21 o 
   0   1  13     3304.53     3283.76     32.59 o 
   1   1  13     2341.93     2211.10     25.48 o 
   2   1  13     3988.07     4063.81     51.24 o 
   3   1  13     2040.03     1972.11     24.80 o 
   4   1  13     2623.73     2636.57     30.27 o 
   5   1  13      155.11      172.82     10.11 o 
   6   1  13      620.84      640.70     14.78 o 
   7   1  13      281.12      270.12     10.70 o 
   8   1  13      306.79      321.03     11.60 o 
   9   1  13      846.66      882.03     18.98 o 
  10   1  13     1029.48     1013.64     23.69 o 
  11   1  13      228.47      215.91     16.02 o 
 -15   2  13       82.02       87.39     11.93 o 
 -14   2  13     1269.97     1226.80     27.84 o 
 -13   2  13       15.10        4.69      6.50 o 
 -12   2  13       94.65       94.99      7.71 o 
 -11   2  13        6.11        5.27      4.76 o 
 -10   2  13       24.35       14.17      4.92 o 
  -9   2  13        4.17        9.84      4.52 o 
  -8   2  13      667.53      647.33     14.00 o 
  -7   2  13      237.67      236.50     13.90 o 
  -6   2  13     1553.23     1521.14     17.97 o 
  -5   2  13      330.97      340.56      7.42 o 
  -4   2  13      487.19      463.99     10.37 o 
  -3   2  13     1840.69     1840.91     21.30 o 
  -2   2  13      898.13      889.04     11.29 o 
  -1   2  13      598.35      635.23     10.71 o 
   0   2  13      677.84      713.95     13.51 o 
   1   2  13      355.83      310.28      9.43 o 
   2   2  13      646.92      620.81     13.76 o 
   3   2  13      594.49      580.02     26.78 o 
   4   2  13      105.95      102.52      6.87 o 
   5   2  13      866.68      862.61     16.88 o 
   6   2  13      298.54      296.41     18.52 o 
   7   2  13        1.93       -1.77      4.59 o 
   8   2  13       22.19       13.90      5.36 o 
   9   2  13       38.85       44.19      6.77 o 
  10   2  13       68.23       68.71      7.71 o 
  11   2  13       68.81       70.03      9.75 o 
 -15   3  13      405.28      419.88     18.62 o 
 -14   3  13       69.43       63.48     11.77 o 
 -13   3  13      378.38      382.85     13.71 o 
 -12   3  13       49.22       57.99      7.20 o 
 -11   3  13      225.22      252.21     10.95 o 
 -10   3  13      209.55      195.02      9.74 o 
  -9   3  13      229.21      235.13      9.94 o 
  -8   3  13      663.32      638.54     14.68 o 
  -7   3  13      911.53      923.23     17.18 o 
  -6   3  13        3.21        9.42      4.39 o 
  -5   3  13      221.57      239.00      9.14 o 
  -4   3  13      164.87      148.50      8.55 o 
  -3   3  13       64.11       55.54      4.01 o 
  -2   3  13     2109.52     2138.02     19.74 o 
  -1   3  13      363.76      367.62      8.90 o 
   0   3  13     2528.26     2492.26     36.85 o 
   1   3  13      472.17      475.91     11.82 o 
   2   3  13     1040.95      998.29     15.34 o 
   3   3  13      638.06      642.85     12.67 o 
   4   3  13       17.69       21.45      4.48 o 
   5   3  13     3557.73     3491.60     34.28 o 
   6   3  13      419.60      409.37     11.30 o 
   7   3  13      304.18      301.98     12.19 o 
   8   3  13     1444.73     1463.39     22.99 o 
   9   3  13      492.66      469.96     13.14 o 
  10   3  13      185.38      177.11     10.89 o 
 -13   4  13      188.77      192.33     11.28 o 
 -12   4  13      868.83      861.71     20.05 o 
 -11   4  13      162.51      163.26      9.93 o 
 -10   4  13     1818.29     1732.85     27.28 o 
  -9   4  13      606.50      624.45     19.26 o 
  -8   4  13     1134.24     1091.65     20.28 o 
  -7   4  13       28.94       47.39      6.10 o 
  -6   4  13      518.71      515.41     13.55 o 
  -5   4  13      439.30      475.60     13.32 o 
  -4   4  13     2162.83     2212.17     27.75 o 
  -3   4  13        6.33        5.02      4.62 o 
  -2   4  13     1354.73     1371.00     19.10 o 
  -1   4  13      157.98      166.79      6.99 o 
   0   4  13      614.88      604.92     10.77 o 
   1   4  13      924.58      933.26     14.97 o 
   2   4  13       50.07       60.88      5.40 o 
   3   4  13      541.82      586.37     12.44 o 
   4   4  13     1111.53     1102.57     17.52 o 
   5   4  13      143.70      161.81     11.53 o 
   6   4  13      219.45      240.93      9.50 o 
   7   4  13      262.39      275.31     10.44 o 
   8   4  13      357.43      359.48     15.83 o 
   9   4  13       50.46       54.16      9.47 o 
 -12   5  13       50.45       57.46      8.35 o 
 -11   5  13       92.39       90.88      9.13 o 
 -10   5  13       16.78       20.60      6.64 o 
  -9   5  13       27.60       21.47      6.42 o 
  -8   5  13        0.78        5.54      5.43 o 
  -7   5  13       22.82       23.87      6.26 o 
  -6   5  13      188.30      196.86      9.84 o 
  -5   5  13       33.92       44.46      6.29 o 
  -4   5  13        0.94        0.10      4.83 o 
  -3   5  13       57.06       61.87      8.35 o 
  -2   5  13       70.16       58.36      6.49 o 
  -1   5  13       32.22       40.20      4.92 o 
   0   5  13      167.86      172.83      7.61 o 
   1   5  13        1.13        4.31      5.39 o 
   2   5  13        3.93        7.65      4.79 o 
   3   5  13      472.97      455.32     11.83 o 
   4   5  13      304.85      333.66     10.72 o 
   5   5  13        9.91        7.80      5.68 o 
   6   5  13        1.85       -2.77      6.17 o 
   7   5  13       61.75       70.73      9.92 o 
   8   5  13        9.94       17.95      8.03 o 
 -10   6  13      440.36      434.12     15.73 o 
  -9   6  13       56.20       75.96      8.80 o 
  -8   6  13      552.76      583.65     17.03 o 
  -7   6  13      324.95      320.41     13.92 o 
  -6   6  13      536.32      556.93     16.17 o 
  -5   6  13      156.34      154.97      9.66 o 
  -4   6  13      633.00      657.16     24.38 o 
  -3   6  13      318.13      321.11     12.26 o 
  -2   6  13      730.77      713.29     24.44 o 
  -1   6  13        5.47        4.26      6.36 o 
   0   6  13       24.68       29.88      7.28 o 
   1   6  13        9.75       19.46      5.47 o 
   2   6  13      338.57      350.53     14.08 o 
   3   6  13      314.40      325.85     14.05 o 
   4   6  13      233.75      242.78     14.19 o 
   5   6  13      445.14      484.56     27.27 o 
  -6   7  13      115.81       97.11      9.57 o 
  -5   7  13       11.99        6.86      6.36 o 
  -4   7  13        1.68       -0.53      6.04 o 
  -3   7  13        4.89        9.76      6.18 o 
  -2   7  13       30.34       32.44      8.34 o 
  -1   7  13       21.59       31.56     10.26 o 
   0   7  13      111.83       88.66     12.24 o 
   1   7  13       18.34       13.01     12.13 o 
 -16   0  14       95.66      113.41     19.93 o 
 -15   0  14      438.81      461.56     31.81 o 
 -14   0  14        2.41       -4.20     10.98 o 
 -13   0  14     1384.75     1319.43     47.55 o 
 -12   0  14     1116.91     1035.13     27.55 o 
 -11   0  14      548.98      615.57     20.91 o 
 -10   0  14      956.80     1062.69     26.46 o 
  -9   0  14     5692.24     5414.25     70.28 o 
  -8   0  14      963.68      972.25     27.71 o 
  -7   0  14    10542.60    10345.50     90.34 o 
  -6   0  14      425.91      430.69     11.95 o 
  -5   0  14     9656.93     9434.46     82.34 o 
  -4   0  14      637.90      660.94     21.58 o 
  -3   0  14     4925.95     4944.90     48.24 o 
  -2   0  14      439.65      385.36      9.93 o 
  -1   0  14     6236.08     6234.39    133.83 o 
   0   0  14     2427.99     2526.72     39.73 o 
   1   0  14     4621.97     4767.81     61.96 o 
   2   0  14     3182.04     3155.79    102.02 o 
   3   0  14     3543.70     3571.30     52.22 o 
   4   0  14       35.50       39.05      7.79 o 
   5   0  14       13.57       27.00      7.35 o 
   6   0  14        9.40        7.78      6.25 o 
   7   0  14     1421.40     1431.56     33.07 o 
   8   0  14      930.48      954.28     27.59 o 
   9   0  14      667.10      643.80     47.39 o 
  10   0  14       83.18      102.62     17.99 o 
  11   0  14      124.34      116.60     31.64 o 
 -15   1  14      699.61      654.89     46.17 o 
 -14   1  14      214.10      203.86     18.32 o 
 -13   1  14      908.60      895.58     22.69 o 
 -12   1  14      117.53       98.38      9.16 o 
 -11   1  14       55.15       38.59      6.70 o 
 -10   1  14      233.69      234.80     10.27 o 
  -9   1  14       41.58       65.06      5.29 o 
  -8   1  14      330.70      342.63      9.34 o 
  -7   1  14      513.14      523.10      9.46 o 
  -6   1  14      243.84      267.07      7.07 o 
  -5   1  14      318.65      315.08      7.34 o 
  -4   1  14      750.93      782.54     10.72 o 
  -3   1  14     4700.16     4660.88     32.78 o 
  -2   1  14     1043.89     1051.31     13.86 o 
  -1   1  14      603.09      596.15     12.48 o 
   0   1  14       99.00       78.94      5.72 o 
   1   1  14     1784.22     1838.39     23.57 o 
   2   1  14        0.60       -0.41      3.60 o 
   3   1  14     1869.09     1807.98     24.30 o 
   4   1  14      141.13      151.86     12.39 o 
   5   1  14     2972.51     2946.75     34.07 o 
   6   1  14      104.31       87.93      7.15 o 
   7   1  14        6.22        1.19      4.76 o 
   8   1  14      142.15      141.88      8.83 o 
   9   1  14      175.35      168.16     14.12 o 
  10   1  14       57.20       55.09      7.42 o 
  11   1  14      262.82      286.23     12.69 o 
 -15   2  14      655.32      640.00     26.34 o 
 -14   2  14      627.27      593.40     19.81 o 
 -13   2  14      141.95      150.90     11.28 o 
 -12   2  14       90.85      113.10      8.18 o 
 -11   2  14      358.10      340.73     11.92 o 
 -10   2  14     1133.79     1136.07     21.29 o 
  -9   2  14        5.27       11.51      4.56 o 
  -8   2  14     2984.30     3064.10     33.73 o 
  -7   2  14      812.50      804.49     19.30 o 
  -6   2  14     1425.20     1460.33     17.89 o 
  -5   2  14      423.81      415.54      8.32 o 
  -4   2  14     3819.52     3871.87     29.36 o 
  -3   2  14      154.99      162.34      5.50 o 
  -2   2  14     4496.66     4503.90     36.28 o 
  -1   2  14      561.40      550.27     12.26 o 
   0   2  14     2336.60     2369.39     34.58 o 
   1   2  14      507.12      512.19     17.47 o 
   2   2  14      697.24      676.68     14.44 o 
   3   2  14        4.66        4.56      4.30 o 
   4   2  14     1968.47     1945.06     38.27 o 
   5   2  14      127.59      125.80      7.85 o 
   6   2  14     3004.19     2900.94     35.25 o 
   7   2  14      147.52      148.46      8.95 o 
   8   2  14      613.27      589.23     16.25 o 
   9   2  14       11.05        5.67      7.01 o 
  10   2  14      815.91      786.25     19.21 o 
 -14   3  14      541.85      524.10     19.59 o 
 -13   3  14        8.95       15.92      6.32 o 
 -12   3  14     1818.18     1765.20     27.84 o 
 -11   3  14       27.02       30.84      6.23 o 
 -10   3  14      308.77      323.52     11.86 o 
  -9   3  14        5.35        8.66      5.03 o 
  -8   3  14      682.24      671.51     26.38 o 
  -7   3  14      196.10      193.15      8.99 o 
  -6   3  14     1510.98     1404.52     21.19 o 
  -5   3  14       78.47       96.80      7.11 o 
  -4   3  14     1970.73     1983.98     21.54 o 
  -3   3  14       17.44       25.76      3.65 o 
  -2   3  14     2512.20     2607.79     25.61 o 
  -1   3  14      626.81      631.53     13.45 o 
   0   3  14      900.20      880.32     15.98 o 
   1   3  14      557.07      554.79     13.09 o 
   2   3  14      289.00      276.47      9.86 o 
   3   3  14     1562.18     1581.33     23.35 o 
   4   3  14      547.38      537.57     12.44 o 
   5   3  14      108.77      121.80      7.22 o 
   6   3  14      758.25      801.40     15.68 o 
   7   3  14      282.93      286.83     10.39 o 
   8   3  14      718.50      745.74     16.06 o 
   9   3  14        4.51        3.50      6.00 o 
  10   3  14      223.86      190.22     11.37 o 
 -13   4  14      830.94      809.13     20.32 o 
 -12   4  14       58.68       64.54      8.11 o 
 -11   4  14      655.89      633.72     17.07 o 
 -10   4  14        6.43        4.06      5.57 o 
  -9   4  14     1061.68      977.48     19.95 o 
  -8   4  14        0.42        2.41      4.87 o 
  -7   4  14      453.66      445.91     16.57 o 
  -6   4  14       54.54       52.16      6.07 o 
  -5   4  14      616.71      652.94     18.33 o 
  -4   4  14      102.21      109.43      9.46 o 
  -3   4  14      154.79      174.80      8.44 o 
  -2   4  14        2.40       -1.00      4.76 o 
  -1   4  14      136.46      153.39      7.97 o 
   0   4  14        7.00        6.62      3.74 o 
   1   4  14      338.08      354.74      9.95 o 
   2   4  14        3.82        7.89      4.18 o 
   3   4  14      666.12      684.93     16.21 o 
   4   4  14      166.57      175.64      8.34 o 
   5   4  14     1108.09     1154.54     19.05 o 
   6   4  14        2.83       -0.15      4.68 o 
   7   4  14      841.83      799.87     16.68 o 
   8   4  14        4.62        8.65      5.94 o 
   9   4  14       71.23       75.29     10.60 o 
 -12   5  14        3.82       -7.69      6.08 o 
 -11   5  14      560.06      555.22     17.01 o 
 -10   5  14       68.13       59.55      8.94 o 
  -9   5  14     1497.37     1483.21     25.95 o 
  -8   5  14        9.12        8.63      5.94 o 
  -7   5  14     1718.21     1667.89     27.12 o 
  -6   5  14       17.40       27.31      6.04 o 
  -5   5  14     1863.08     1859.57     28.89 o 
  -4   5  14      365.45      344.41     12.20 o 
  -3   5  14     1424.07     1468.08     25.30 o 
  -2   5  14      174.79      159.90     11.28 o 
  -1   5  14      505.78      492.32     16.10 o 
   0   5  14       31.83       36.38      5.84 o 
   1   5  14      910.13      941.84     18.26 o 
   2   5  14      100.70      110.43      8.70 o 
   3   5  14      539.00      578.47     15.19 o 
   4   5  14        4.84        8.14      4.85 o 
   5   5  14     1407.49     1466.12     22.14 o 
   6   5  14       34.16       33.39      8.10 o 
   7   5  14     1363.15     1366.00     29.97 o 
  -9   6  14       48.63       45.50      7.91 o 
  -8   6  14        9.50       21.76      6.99 o 
  -7   6  14        4.52       12.97      6.23 o 
  -6   6  14      222.33      235.49     18.22 o 
  -5   6  14      230.18      227.50     11.25 o 
  -4   6  14       48.01       49.85      7.13 o 
  -3   6  14       84.28       87.37      9.58 o 
  -2   6  14       26.88       15.56      6.99 o 
  -1   6  14       53.44       71.61      9.29 o 
   0   6  14       45.95       59.32     11.07 o 
   1   6  14       53.66       55.37      6.84 o 
   2   6  14       11.20       13.39      6.51 o 
   3   6  14      165.56      163.43     11.28 o 
   4   6  14        0.00       -7.35      6.04 o 
   5   6  14      378.54      393.13     65.67 o 
  -4   7  14      199.02      213.39     11.84 o 
  -3   7  14       27.98       35.77      8.97 o 
  -2   7  14      134.93      149.29     12.03 o 
  -1   7  14       25.16       29.95     15.75 o 
 -15   1  15      570.56      613.86     32.50 o 
 -14   1  15      284.21      285.39     14.53 o 
 -13   1  15      394.58      391.90     15.78 o 
 -12   1  15      707.45      697.95     19.56 o 
 -11   1  15      452.17      502.03     16.21 o 
 -10   1  15      303.48      320.52     10.85 o 
  -9   1  15      523.24      529.88     11.44 o 
  -8   1  15      576.80      582.30     11.71 o 
  -7   1  15       13.04       15.07      3.53 o 
  -6   1  15     2286.70     2253.02     20.90 o 
  -5   1  15     2142.81     2089.13     19.66 o 
  -4   1  15     1288.63     1280.36     14.39 o 
  -3   1  15     2095.43     2072.28     24.73 o 
  -2   1  15     2271.50     2265.91     26.36 o 
  -1   1  15      759.46      760.91     14.46 o 
   0   1  15     3411.57     3279.55     34.30 o 
   1   1  15      936.88      922.45     19.24 o 
   2   1  15     2307.63     2285.97     28.11 o 
   3   1  15      280.49      287.64     11.41 o 
   4   1  15      566.31      532.54     13.60 o 
   5   1  15       47.81       38.78      5.98 o 
   6   1  15     1316.15     1281.20     22.02 o 
   7   1  15       31.54       28.66      5.91 o 
   8   1  15     1842.28     1824.81     34.23 o 
   9   1  15       23.05       22.90      6.32 o 
  10   1  15      910.97      875.11     20.34 o 
 -15   2  15      390.61      364.91     22.35 o 
 -14   2  15      396.78      410.94     17.18 o 
 -13   2  15      690.08      667.88     20.99 o 
 -12   2  15      219.01      210.74     18.40 o 
 -11   2  15      155.47      183.61      9.56 o 
 -10   2  15       67.98       99.28      8.62 o 
  -9   2  15      141.47      106.07     11.82 o 
  -8   2  15      446.24      454.43     15.05 o 
  -7   2  15      763.72      770.64     15.39 o 
  -6   2  15      178.22      182.81      7.07 o 
  -5   2  15      356.83      362.19      8.59 o 
  -4   2  15       91.41      102.49      5.05 o 
  -3   2  15       37.86       48.78      4.49 o 
  -2   2  15     1074.79     1100.10     21.16 o 
  -1   2  15      632.22      626.65     13.46 o 
   0   2  15      610.03      610.20     13.52 o 
   1   2  15     1006.23     1024.79     17.82 o 
   2   2  15        4.17       -1.08      4.10 o 
   3   2  15     1737.74     1728.76     24.55 o 
   4   2  15       41.15       43.86      6.84 o 
   5   2  15     1415.30     1360.30     26.05 o 
   6   2  15      277.71      286.47     11.49 o 
   7   2  15      152.23      156.46      9.39 o 
   8   2  15      106.71      125.40      9.90 o 
   9   2  15      294.06      325.94     13.10 o 
  10   2  15       15.04       -1.33      5.95 o 
 -14   3  15       72.57       85.40     18.70 o 
 -13   3  15      287.22      286.98     12.70 o 
 -12   3  15       71.43       82.42     14.96 o 
 -11   3  15     1269.69     1142.61     21.77 o 
 -10   3  15      371.21      348.29     13.67 o 
  -9   3  15      365.52      358.87     12.19 o 
  -8   3  15      149.61      176.62      8.96 o 
  -7   3  15     2060.94     2100.46     33.29 o 
  -6   3  15       81.12      101.75      7.05 o 
  -5   3  15       62.37       47.21      5.79 o 
  -4   3  15      472.39      512.01     12.64 o 
  -3   3  15      449.55      443.69     10.13 o 
  -2   3  15      287.16      321.06     10.28 o 
  -1   3  15        1.24        6.07      4.38 o 
   0   3  15      904.81      891.53     16.55 o 
   1   3  15       85.92       91.07      6.84 o 
   2   3  15      153.40      169.47      8.51 o 
   3   3  15        1.06       14.62      5.03 o 
   4   3  15     1567.02     1533.93     23.96 o 
   5   3  15       28.35       32.86      8.01 o 
   6   3  15      974.55      991.29     20.07 o 
   7   3  15       62.16       63.10      8.72 o 
   8   3  15      291.70      272.61     13.35 o 
   9   3  15      101.28      106.22      9.18 o 
 -13   4  15       98.17       90.31      9.31 o 
 -12   4  15      387.53      375.23     14.08 o 
 -11   4  15      334.49      321.04     13.14 o 
 -10   4  15      697.00      651.57     16.99 o 
  -9   4  15     1640.00     1522.70     25.34 o 
  -8   4  15       49.68       40.91      8.01 o 
  -7   4  15      643.98      627.44     15.64 o 
  -6   4  15      661.91      659.77     24.19 o 
  -5   4  15     2025.21     1971.39     27.00 o 
  -4   4  15     3133.54     3086.75     35.08 o 
  -3   4  15     1101.26     1160.43     23.55 o 
  -2   4  15      370.32      348.74     11.15 o 
  -1   4  15      670.77      688.22     17.52 o 
   0   4  15      247.39      225.86     11.06 o 
   1   4  15     1136.03     1147.63     19.77 o 
   2   4  15      325.16      320.76     10.16 o 
   3   4  15      896.34      947.86     16.78 o 
   4   4  15      733.22      706.73     14.93 o 
   5   4  15      395.84      446.81     12.72 o 
   6   4  15       74.63       76.82      9.00 o 
   7   4  15      646.47      643.15     15.50 o 
   8   4  15       17.89        8.92      6.07 o 
 -11   5  15        1.88        4.55      6.07 o 
 -10   5  15       55.29       60.62     11.75 o 
  -9   5  15      186.89      176.93     10.49 o 
  -8   5  15      190.97      174.83     10.39 o 
  -7   5  15       61.39       53.45      7.37 o 
  -6   5  15       38.18       34.15      6.43 o 
  -5   5  15      167.19      179.78     17.47 o 
  -4   5  15       45.92       57.68      6.76 o 
  -3   5  15      117.35      118.75     10.03 o 
  -2   5  15      253.05      271.34     13.06 o 
  -1   5  15       26.14       13.73      8.23 o 
   0   5  15       19.17       18.63      5.33 o 
   1   5  15        1.27        1.56      4.73 o 
   2   5  15       42.09       59.05      6.89 o 
   3   5  15       21.37       16.06      5.63 o 
   4   5  15       77.88       83.63      7.09 o 
   5   5  15        1.54        4.38      5.14 o 
   6   5  15       58.48       59.47     10.46 o 
  -8   6  15      352.48      386.89     14.81 o 
  -7   6  15     1526.78     1497.76     27.00 o 
  -6   6  15       67.66       86.53      8.74 o 
  -5   6  15     1083.32     1090.14     22.26 o 
  -4   6  15      134.61      137.70     23.15 o 
  -3   6  15      798.51      834.23     23.20 o 
  -2   6  15      395.95      407.58     16.31 o 
  -1   6  15      303.86      304.99     17.93 o 
   0   6  15       86.62       91.35     12.09 o 
   1   6  15       28.44       49.90     10.40 o 
   2   6  15      234.79      239.04     11.26 o 
   3   6  15       85.41       84.67      9.26 o 
 -15   0  16      527.75      584.58     35.91 o 
 -14   0  16     1261.07     1226.19     48.07 o 
 -13   0  16      520.81      580.07     32.27 o 
 -12   0  16     5146.94     4886.81     70.91 o 
 -11   0  16       61.99       90.38     14.40 o 
 -10   0  16     3046.80     3009.51     49.27 o 
  -9   0  16     1753.21     1780.94     34.91 o 
  -8   0  16      303.81      326.06     22.24 o 
  -7   0  16       18.97       22.81      6.05 o 
  -6   0  16     9106.74     9000.24     81.59 o 
  -5   0  16      324.92      298.57     13.52 o 
  -4   0  16     6217.88     6194.60     75.65 o 
  -3   0  16     5725.07     5759.09    122.36 o 
  -2   0  16    12006.21    11559.60    124.81 o 
  -1   0  16     3413.69     3315.97     49.24 o 
   0   0  16     7848.69     7628.89     90.58 o 
   1   0  16      739.57      710.21     21.24 o 
   2   0  16     8322.60     8001.61     95.99 o 
   3   0  16     1754.46     1576.18     58.70 o 
   4   0  16     1253.92     1221.08     29.79 o 
   5   0  16      566.20      505.75     19.56 o 
   6   0  16     3168.55     3132.22     70.95 o 
   7   0  16       70.61       61.64     10.33 o 
   8   0  16     2330.20     2290.94     55.62 o 
   9   0  16       44.04       27.97      9.81 o 
  10   0  16     1802.69     1762.02     61.13 o 
 -15   1  16       26.50       19.99      8.26 o 
 -14   1  16        1.70       -8.48      9.04 o 
 -13   1  16       18.75        6.11      7.03 o 
 -12   1  16      237.26      205.93     12.28 o 
 -11   1  16      158.82      147.17     10.45 o 
 -10   1  16        0.12        0.00      4.16 o 
  -9   1  16       72.26      100.49      6.31 o 
  -8   1  16     1217.80     1204.24     17.16 o 
  -7   1  16      148.10      168.48      7.10 o 
  -6   1  16      834.45      880.87     12.52 o 
  -5   1  16     7144.29     6929.27     46.52 o 
  -4   1  16      197.15      217.68     11.04 o 
  -3   1  16      921.44      957.49     18.16 o 
  -2   1  16       20.03       25.03      4.87 o 
  -1   1  16      278.72      270.46      9.64 o 
   0   1  16      128.88      144.00      9.15 o 
   1   1  16        1.93       -1.63      3.91 o 
   2   1  16      183.06      145.45      9.46 o 
   3   1  16      207.92      190.47      9.16 o 
   4   1  16      947.60      893.33     17.87 o 
   5   1  16        7.40        6.66      4.95 o 
   6   1  16      132.61      141.22      9.78 o 
   7   1  16       17.66       25.68      6.07 o 
   8   1  16       24.25       24.77      6.48 o 
   9   1  16       32.19       32.62      6.92 o 
  10   1  16        0.75       -3.33      5.85 o 
 -14   2  16       21.14       26.74      8.68 o 
 -13   2  16       14.02       12.17      7.33 o 
 -12   2  16        6.92        4.86      6.46 o 
 -11   2  16      481.21      492.30     17.11 o 
 -10   2  16      435.26      397.52     12.54 o 
  -9   2  16      184.55      188.19      9.08 o 
  -8   2  16      588.26      576.00     14.03 o 
  -7   2  16       65.44       64.45      8.45 o 
  -6   2  16      265.62      247.53      9.42 o 
  -5   2  16       43.26       50.29      4.32 o 
  -4   2  16     2078.30     2081.11     22.51 o 
  -3   2  16      316.19      326.02     10.23 o 
  -2   2  16      208.45      218.45      8.85 o 
  -1   2  16      177.89      180.54      8.30 o 
   0   2  16      800.43      811.03     16.15 o 
   1   2  16      365.23      380.11     11.45 o 
   2   2  16       85.37       80.95      6.69 o 
   3   2  16        4.12        4.32      4.58 o 
   4   2  16      809.16      777.33     16.86 o 
   5   2  16      156.10      151.51      8.85 o 
   6   2  16      160.03      157.90      9.37 o 
   7   2  16       66.58       52.09      7.21 o 
   8   2  16      317.96      302.03     12.51 o 
   9   2  16       37.14       39.67      7.42 o 
 -13   3  16      713.10      751.80     19.05 o 
 -12   3  16      768.41      729.33     19.81 o 
 -11   3  16     1202.45     1087.21     21.59 o 
 -10   3  16      430.86      498.44     14.52 o 
  -9   3  16     1333.66     1329.61     22.75 o 
  -8   3  16        7.89       11.79      4.84 o 
  -7   3  16      186.12      228.32     10.62 o 
  -6   3  16      920.70     1032.15     20.73 o 
  -5   3  16     4507.53     4465.89     43.86 o 
  -4   3  16      245.53      236.13     11.48 o 
  -3   3  16     1189.50     1185.45     25.09 o 
  -2   3  16     2069.69     2079.61     26.58 o 
  -1   3  16     1323.95     1286.03     20.44 o 
   0   3  16      296.48      302.03     10.53 o 
   1   3  16     1823.11     1774.67     25.18 o 
   2   3  16       15.13       18.52      5.23 o 
   3   3  16     1579.50     1660.72     36.74 o 
   4   3  16      316.21      297.36     11.56 o 
   5   3  16     1931.75     1962.73     29.06 o 
   6   3  16       10.65        5.56      5.57 o 
   7   3  16     1062.78     1092.22     22.26 o 
   8   3  16        3.20        3.59      5.62 o 
 -12   4  16      490.01      515.84     16.58 o 
 -11   4  16      262.90      271.53     12.46 o 
 -10   4  16      441.83      465.07     15.10 o 
  -9   4  16      437.67      407.01     13.64 o 
  -8   4  16      671.74      672.36     16.67 o 
  -7   4  16      791.91      796.36     17.73 o 
  -6   4  16     1573.46     1615.01     29.63 o 
  -5   4  16      236.07      241.85     10.34 o 
  -4   4  16      704.90      710.14     18.77 o 
  -3   4  16      135.29      152.30     13.05 o 
  -2   4  16     2563.55     2612.49     38.59 o 
  -1   4  16       48.72       57.02      7.31 o 
   0   4  16      186.15      169.70     10.39 o 
   1   4  16       37.91       42.91      6.11 o 
   2   4  16      699.15      717.47     16.61 o 
   3   4  16       16.30       12.93      5.65 o 
   4   4  16      468.27      519.22     14.98 o 
   5   4  16       25.99       41.12      6.59 o 
   6   4  16      627.45      639.13     15.56 o 
   7   4  16        4.45       -2.81      5.11 o 
 -10   5  16       16.55        7.26      6.38 o 
  -9   5  16       41.08       47.39      7.62 o 
  -8   5  16      100.77      117.93     10.44 o 
  -7   5  16      302.56      293.93     12.41 o 
  -6   5  16        1.25        3.52      6.73 o 
  -5   5  16      500.81      503.46     21.37 o 
  -4   5  16      194.90      174.89     11.65 o 
  -3   5  16      726.59      698.97     24.73 o 
  -2   5  16       58.34       64.18     10.97 o 
  -1   5  16        6.57        8.47      9.28 o 
   0   5  16        0.45       -1.70      5.38 o 
   1   5  16       70.97       73.48      8.74 o 
   2   5  16       49.41       53.06      7.12 o 
   3   5  16      102.29       95.32      8.32 o 
   4   5  16        1.80        4.68      5.51 o 
   5   5  16       24.45       15.17      5.74 o 
  -7   6  16       85.94       93.39     10.35 o 
  -6   6  16       59.03       57.05      8.04 o 
  -5   6  16       42.48       51.74      9.24 o 
  -4   6  16      161.80      149.89     11.88 o 
  -3   6  16       18.90       31.66      9.81 o 
  -2   6  16      490.28      482.00     29.45 o 
  -1   6  16       28.55       19.72      9.29 o 
   0   6  16        0.19       -4.28      8.08 o 
   1   6  16      304.14      293.83     25.66 o 
   2   6  16      162.24      149.99      9.90 o 
 -14   1  17      611.08      637.02     20.76 o 
 -13   1  17       56.28       52.22      8.67 o 
 -12   1  17     1318.85     1291.89     27.11 o 
 -11   1  17      196.56      237.51     12.48 o 
 -10   1  17     1540.62     1545.56     23.63 o 
  -9   1  17     1161.11     1204.87     20.06 o 
  -8   1  17     1769.57     1743.67     21.44 o 
  -7   1  17       77.69       88.15      5.86 o 
  -6   1  17      451.51      445.42      9.36 o 
  -5   1  17      116.15      122.60      7.46 o 
  -4   1  17      591.21      586.97     13.51 o 
  -3   1  17       24.93       24.78      5.20 o 
  -2   1  17     5283.92     5133.28     52.38 o 
  -1   1  17      812.43      804.95     16.14 o 
   0   1  17     2282.55     2244.70     28.35 o 
   1   1  17      599.36      589.09     16.37 o 
   2   1  17     1088.51     1084.34     19.63 o 
   3   1  17      148.61      138.84     11.19 o 
   4   1  17      930.30      896.55     18.51 o 
   5   1  17       55.59       55.58      7.37 o 
   6   1  17     1134.52     1106.32     23.14 o 
   7   1  17        3.69       -4.01      5.22 o 
   8   1  17      649.73      657.09     17.94 o 
   9   1  17       32.71       34.06      7.93 o 
 -14   2  17      125.17      134.38     12.10 o 
 -13   2  17      229.92      231.18     13.68 o 
 -12   2  17      129.50      135.80     24.53 o 
 -11   2  17      114.55      120.22      8.51 o 
 -10   2  17       73.05       62.34      6.97 o 
  -9   2  17     1187.50     1157.14     20.48 o 
  -8   2  17        0.26        1.07      4.31 o 
  -7   2  17     1404.55     1428.00     22.81 o 
  -6   2  17       16.33       11.62      4.64 o 
  -5   2  17       19.46       15.78      4.72 o 
  -4   2  17       17.22       28.74      5.20 o 
  -3   2  17       10.55       11.54      4.64 o 
  -2   2  17     1245.31     1193.43     26.23 o 
  -1   2  17      783.81      757.72     20.59 o 
   0   2  17      203.67      186.60      8.86 o 
   1   2  17      410.75      443.27     12.74 o 
   2   2  17      328.50      326.22     12.89 o 
   3   2  17      514.92      520.87     14.20 o 
   4   2  17       16.35        8.74      5.31 o 
   5   2  17      470.89      477.22     14.57 o 
   6   2  17        1.18        2.69      5.10 o 
   7   2  17      409.73      414.67     15.27 o 
   8   2  17       34.85       32.17      7.34 o 
 -13   3  17      218.98      254.80     15.07 o 
 -12   3  17      252.85      271.61     12.34 o 
 -11   3  17      282.41      267.69     11.97 o 
 -10   3  17     1109.58     1076.46     21.29 o 
  -9   3  17       14.72       12.17      5.40 o 
  -8   3  17      161.36      157.64      8.91 o 
  -7   3  17     2226.88     2101.39     28.41 o 
  -6   3  17      308.04      330.78     12.41 o 
  -5   3  17      876.60      876.29     20.32 o 
  -4   3  17     2062.78     2148.09     76.55 o 
  -3   3  17      214.63      219.95     10.90 o 
  -2   3  17       82.84      104.38      7.24 o 
  -1   3  17       48.16       35.81      5.80 o 
   0   3  17      604.94      640.63     24.41 o 
   1   3  17       25.71       19.11      5.29 o 
   2   3  17      152.77      196.58      9.67 o 
   3   3  17      290.91      290.49     11.58 o 
   4   3  17      281.18      286.90     11.96 o 
   5   3  17        9.25        5.28      8.05 o 
   6   3  17      181.94      193.29     10.77 o 
   7   3  17       91.19       85.84      8.62 o 
 -12   4  17       15.54        5.57      6.53 o 
 -11   4  17      811.40      806.02     19.75 o 
 -10   4  17       67.09       68.55      8.09 o 
  -9   4  17      580.69      574.05     16.06 o 
  -8   4  17        3.42       -0.23      4.90 o 
  -7   4  17      272.42      300.90     12.00 o 
  -6   4  17      266.11      296.51     31.86 o 
  -5   4  17     1295.27     1344.32     26.95 o 
  -4   4  17        4.52       17.29     13.46 o 
  -3   4  17     2473.24     2435.30     46.80 o 
  -2   4  17      638.71      629.26     23.22 o 
  -1   4  17      396.15      411.32     14.65 o 
   0   4  17       13.08        3.43      5.78 o 
   1   4  17     1171.33     1124.22     20.71 o 
   2   4  17      104.82      115.35      8.50 o 
   3   4  17     1863.98     1818.64     28.22 o 
   4   4  17       76.93       70.87      7.86 o 
   5   4  17      860.49      876.55     20.07 o 
   6   4  17        2.61        2.27      6.11 o 
 -10   5  17       45.67       33.01      8.22 o 
  -9   5  17      726.32      680.79     18.54 o 
  -8   5  17      106.19      127.95      9.54 o 
  -7   5  17       60.23       38.24      7.07 o 
  -6   5  17      128.99      126.59     11.10 o 
  -5   5  17       47.00       25.59      7.47 o 
  -4   5  17        3.06        3.17      8.48 o 
  -3   5  17      266.16      257.32     17.12 o 
  -2   5  17      836.97      881.87     40.38 o 
  -1   5  17      119.11      127.68     13.23 o 
   0   5  17       17.20       10.62      6.63 o 
   1   5  17       39.39       50.05      8.33 o 
   2   5  17        3.46        3.59      6.79 o 
   3   5  17       11.91       17.81      9.28 o 
   4   5  17       10.73       15.67      9.43 o 
  -6   6  17        0.40       -1.06      7.35 o 
  -5   6  17      602.94      639.03     27.54 o 
  -4   6  17        2.49        4.80      8.65 o 
  -3   6  17      399.87      361.22     25.89 o 
  -2   6  17        6.83       14.80     10.06 o 
  -1   6  17     1596.80     1591.74     69.87 o 
   0   6  17       47.79       33.85     10.95 o 
 -14   0  18      282.60      356.85     28.32 o 
 -13   0  18      257.61      258.92     23.88 o 
 -12   0  18     1267.78     1299.50     46.99 o 
 -11   0  18      198.97      169.20     13.47 o 
 -10   0  18     2137.29     2055.22     40.08 o 
  -9   0  18       18.45       11.21      9.40 o 
  -8   0  18     2748.68     2834.61     37.12 o 
  -7   0  18      959.28      940.56     19.53 o 
  -6   0  18     3412.75     3431.61     54.91 o 
  -5   0  18     1084.98     1068.19     25.89 o 
  -4   0  18       51.04       69.99      8.87 o 
  -3   0  18     1831.81     1815.99     36.03 o 
  -2   0  18      672.61      681.34     24.82 o 
  -1   0  18     1730.66     1736.38     34.97 o 
   0   0  18     3872.83     3770.82     56.94 o 
   1   0  18      818.72      800.47     23.91 o 
   2   0  18     3625.64     3648.31     57.33 o 
   3   0  18       68.29       75.95     10.26 o 
   4   0  18     2021.80     2021.25     41.67 o 
   5   0  18      997.18      967.90     28.68 o 
   6   0  18     2411.41     2289.24     46.18 o 
   7   0  18      375.63      395.61     25.21 o 
   8   0  18      415.46      408.76     21.10 o 
 -14   1  18      326.73      327.16     16.06 o 
 -13   1  18       37.98       29.02     10.02 o 
 -12   1  18      778.86      774.79     21.45 o 
 -11   1  18       22.29       23.42      8.97 o 
 -10   1  18      111.18      118.53      9.62 o 
  -9   1  18      426.24      418.16     12.24 o 
  -8   1  18      769.57      770.44     14.09 o 
  -7   1  18     1730.94     1675.44     20.91 o 
  -6   1  18      175.52      176.78      8.56 o 
  -5   1  18      783.38      767.66     15.86 o 
  -4   1  18     2589.59     2625.62     31.01 o 
  -3   1  18       11.95       10.09      4.57 o 
  -2   1  18     1111.35     1071.93     18.86 o 
  -1   1  18     1099.15     1023.99     18.64 o 
   0   1  18      393.46      439.85     12.74 o 
   1   1  18      171.54      118.89      7.74 o 
   2   1  18      643.10      614.50     19.47 o 
   3   1  18       26.20       20.85      5.63 o 
   4   1  18      321.46      351.60     14.30 o 
   5   1  18      122.22      124.25      8.89 o 
   6   1  18      122.47      109.43      8.84 o 
   7   1  18       34.42       42.51      7.31 o 
   8   1  18      110.89       90.25      9.22 o 
 -13   2  18      713.13      784.37     22.72 o 
 -12   2  18      426.71      443.45     17.25 o 
 -11   2  18      923.62      925.18     19.52 o 
 -10   2  18      431.38      449.20     14.52 o 
  -9   2  18      103.48      110.38      8.06 o 
  -8   2  18      462.97      463.71     16.04 o 
  -7   2  18      475.20      506.98     13.45 o 
  -6   2  18      290.18      282.02     15.60 o 
  -5   2  18      651.93      658.79     16.12 o 
  -4   2  18     2142.08     2125.79     27.44 o 
  -3   2  18      111.14      115.68      7.55 o 
  -2   2  18     1835.31     1771.41     24.99 o 
  -1   2  18      177.27      164.01      8.45 o 
   0   2  18     1768.88     1772.65     25.74 o 
   1   2  18      999.89     1000.96     20.06 o 
   2   2  18      260.19      278.55     11.11 o 
   3   2  18        0.32        5.89      5.13 o 
   4   2  18      311.54      318.02     12.21 o 
   5   2  18        9.60        3.72      5.38 o 
   6   2  18      575.62      595.58     16.78 o 
   7   2  18       14.07        7.41      6.09 o 
 -12   3  18      296.20      317.78     15.81 o 
 -11   3  18      686.49      695.20     20.50 o 
 -10   3  18       51.27       51.46      7.30 o 
  -9   3  18     1874.73     1816.31     33.98 o 
  -8   3  18      761.52      765.17     17.37 o 
  -7   3  18      661.07      655.26     18.65 o 
  -6   3  18       16.65       11.86     11.05 o 
  -5   3  18     1705.03     1783.67     38.61 o 
  -4   3  18      672.39      665.93     37.41 o 
  -3   3  18      105.26      127.33     12.41 o 
  -2   3  18      411.05      387.57     12.16 o 
  -1   3  18      261.85      258.35     10.46 o 
   0   3  18      106.46      126.71     10.47 o 
   1   3  18     1433.61     1367.40     23.02 o 
   2   3  18      222.26      228.27     11.22 o 
   3   3  18      672.17      711.80     17.35 o 
   4   3  18       64.24       70.76      7.66 o 
   5   3  18      434.94      427.83     14.50 o 
   6   3  18      129.28      140.26     14.49 o 
   7   3  18      157.44      141.83     10.66 o 
 -11   4  18      187.40      172.47     10.86 o 
 -10   4  18       88.45       94.32     10.65 o 
  -9   4  18       23.32       36.60      6.90 o 
  -8   4  18       84.66      102.86      8.62 o 
  -7   4  18       28.96       32.33      7.83 o 
  -6   4  18      220.71      228.80     12.56 o 
  -5   4  18      122.67      129.61     13.69 o 
  -4   4  18      452.89      531.41     22.39 o 
  -3   4  18      160.49      159.33     13.87 o 
  -2   4  18      692.80      702.41     24.79 o 
  -1   4  18      349.21      319.89     13.90 o 
   0   4  18       51.97       51.45      8.02 o 
   1   4  18      802.11      825.38     21.35 o 
   2   4  18      141.04      149.77     11.93 o 
   3   4  18      330.54      338.66     13.28 o 
   4   4  18      167.42      192.66     10.77 o 
   5   4  18      392.05      386.34     14.35 o 
  -9   5  18       85.41      108.09      9.66 o 
  -8   5  18      571.96      577.40     23.46 o 
  -7   5  18      921.62      873.12     23.91 o 
  -6   5  18      667.19      654.32     20.89 o 
  -5   5  18     1014.71     1050.74     32.15 o 
  -4   5  18      709.47      706.08     26.54 o 
  -3   5  18      820.86      825.65     46.27 o 
  -2   5  18        3.71        3.75     12.04 o 
  -1   5  18      586.74      636.12     25.23 o 
   0   5  18       33.84       46.69     11.16 o 
   1   5  18     1131.69     1125.61     34.08 o 
   2   5  18      270.51      299.20     14.82 o 
   3   5  18      636.92      668.20     20.82 o 
 -13   1  19        1.30        2.96      6.80 o 
 -12   1  19      985.76     1038.67     25.17 o 
 -11   1  19      124.53      113.36     11.98 o 
 -10   1  19     1341.63     1358.93     26.80 o 
  -9   1  19        8.87       13.84      5.29 o 
  -8   1  19     1746.22     1760.45     25.26 o 
  -7   1  19      762.88      769.19     19.30 o 
  -6   1  19     2859.36     2855.67     39.43 o 
  -5   1  19      423.26      404.55     14.30 o 
  -4   1  19     2349.91     2357.68     29.67 o 
  -3   1  19       88.77       69.66      7.31 o 
  -2   1  19     1336.84     1330.73     27.19 o 
  -1   1  19       78.01       76.24      6.82 o 
   0   1  19     1000.49     1057.56     19.79 o 
   1   1  19      144.51      137.97      8.48 o 
   2   1  19     1505.07     1469.05     24.24 o 
   3   1  19        1.41        3.21      5.06 o 
   4   1  19     1174.43     1164.30     22.44 o 
   5   1  19      168.04      151.27      9.75 o 
   6   1  19     1085.05     1106.16     26.38 o 
   7   1  19       85.72       85.35      8.80 o 
 -13   2  19      285.48      352.23     22.66 o 
 -12   2  19      152.43      135.55     11.44 o 
 -11   2  19      151.92      165.12     16.14 o 
 -10   2  19       43.58       47.60      7.96 o 
  -9   2  19     1051.37     1103.24     20.66 o 
  -8   2  19        2.38       -2.79      5.44 o 
  -7   2  19      525.47      547.02     26.12 o 
  -6   2  19       60.82       60.75     10.13 o 
  -5   2  19      239.18      233.43     11.53 o 
  -4   2  19       18.41       18.53      5.14 o 
  -3   2  19      179.52      190.30      9.67 o 
  -2   2  19      126.54      139.46      8.30 o 
  -1   2  19      121.63      121.01      8.97 o 
   0   2  19       88.28      102.31      7.78 o 
   1   2  19       96.07      118.56      8.66 o 
   2   2  19        8.58        2.53      5.12 o 
   3   2  19      270.20      291.22     12.13 o 
   4   2  19       63.29       63.53     10.16 o 
   5   2  19      117.06      111.96      8.93 o 
   6   2  19      113.93      130.90      9.92 o 
   7   2  19      177.01      176.46     15.39 o 
 -12   3  19      671.18      633.44     18.03 o 
 -11   3  19       94.55      103.49      9.03 o 
 -10   3  19      497.60      542.26     16.15 o 
  -9   3  19       26.07       25.78      6.35 o 
  -8   3  19      221.58      236.50     12.68 o 
  -7   3  19      583.03      573.72     22.91 o 
  -6   3  19      300.31      318.52     34.54 o 
  -5   3  19      205.79      186.31     14.71 o 
  -4   3  19     1673.22     1673.96     38.13 o 
  -3   3  19      236.20      202.78     13.65 o 
  -2   3  19      628.20      649.30     20.19 o 
  -1   3  19       10.47       -2.40      4.68 o 
   0   3  19      976.42      924.44     18.96 o 
   1   3  19       22.98       24.62      6.03 o 
   2   3  19      480.97      510.59     26.53 o 
   3   3  19      305.48      289.56     12.13 o 
   4   3  19      183.42      204.86     11.03 o 
   5   3  19        1.19       -5.80      5.48 o 
   6   3  19      106.24       93.44     11.69 o 
 -10   4  19        1.12       -3.56      5.54 o 
  -9   4  19      386.28      396.85     31.54 o 
  -8   4  19       76.76       56.05      9.02 o 
  -7   4  19      780.03      719.23     26.75 o 
  -6   4  19        0.29      -13.03      8.69 o 
  -5   4  19      777.13      776.50     26.99 o 
  -4   4  19        0.15        8.21     16.82 o 
  -3   4  19      178.72      233.71     16.69 o 
  -2   4  19        0.76       10.00     13.93 o 
  -1   4  19       40.10       58.40      8.39 o 
   0   4  19      432.49      409.42     15.88 o 
   1   4  19     1133.19     1117.68     25.45 o 
   2   4  19      262.75      267.46     11.94 o 
   3   4  19      769.43      795.00     21.44 o 
   4   4  19       82.49       82.67      8.73 o 
  -7   5  19       32.22       52.21     11.97 o 
  -6   5  19       32.77       32.41     11.26 o 
  -5   5  19       51.32       63.65     12.22 o 
  -4   5  19        7.85       21.21     10.14 o 
  -3   5  19      146.23      154.35     14.99 o 
  -2   5  19      333.30      336.77     29.77 o 
  -1   5  19        4.25       12.62      9.48 o 
   0   5  19        5.30        3.64      9.10 o 
   1   5  19       11.15        6.98      6.87 o 
 -13   0  20       34.85       41.04     14.79 o 
 -12   0  20      363.28      391.35     28.07 o 
 -11   0  20      342.09      315.84     24.96 o 
 -10   0  20      684.94      666.88     26.48 o 
  -9   0  20        0.25        5.10     11.12 o 
  -8   0  20       12.72        0.28      9.68 o 
  -7   0  20      352.45      395.56     25.12 o 
  -6   0  20      326.05      372.00     16.68 o 
  -5   0  20      726.96      725.26     22.96 o 
  -4   0  20     1368.22     1351.81     31.48 o 
  -3   0  20       27.55       43.75     10.87 o 
  -2   0  20     1078.46     1134.68     29.22 o 
  -1   0  20       74.65       75.93      9.90 o 
   0   0  20      130.13      109.30     11.56 o 
   1   0  20      115.78      133.81     21.01 o 
   2   0  20       16.22       16.61      8.06 o 
   3   0  20      395.83      391.45     19.16 o 
   4   0  20      191.42      181.07     15.80 o 
   5   0  20      244.20      224.62     16.65 o 
   6   0  20      329.66      313.24     19.08 o 
 -13   1  20      541.85      587.25     20.04 o 
 -12   1  20        2.32       -6.05      6.73 o 
 -11   1  20      453.20      484.99     18.79 o 
 -10   1  20      140.18      113.39     16.46 o 
  -9   1  20     2141.87     2071.63     73.03 o 
  -8   1  20       17.12        8.09     11.82 o 
  -7   1  20     1308.67     1319.74     25.91 o 
  -6   1  20       80.27       86.80      8.17 o 
  -5   1  20     1405.43     1435.60     43.84 o 
  -4   1  20       44.98       50.43      6.38 o 
  -3   1  20      237.52      240.05     12.78 o 
  -2   1  20      427.90      430.81     13.11 o 
  -1   1  20      686.02      588.05     15.25 o 
   0   1  20      830.72      797.11     17.77 o 
   1   1  20        2.99        8.10      5.31 o 
   2   1  20       15.92       30.28      6.22 o 
   3   1  20     1908.52     1882.18     29.09 o 
   4   1  20        7.75        8.12      5.64 o 
   5   1  20      571.31      505.32     16.88 o 
   6   1  20       50.22       42.65      9.12 o 
 -12   2  20     1442.78     1501.21     31.35 o 
 -11   2  20       38.88       28.30     11.51 o 
 -10   2  20     1173.17     1193.56     24.34 o 
  -9   2  20        1.77        4.41      8.04 o 
  -8   2  20     2491.51     2620.07     49.14 o 
  -7   2  20       41.56       49.31     10.25 o 
  -6   2  20     2002.74     2176.19     43.84 o 
  -5   2  20      111.13      117.07     12.69 o 
  -4   2  20     2311.39     2323.44     47.51 o 
  -3   2  20      234.03      213.44      9.96 o 
  -2   2  20     2000.26     2015.32     28.46 o 
  -1   2  20       70.60       85.34      7.62 o 
   0   2  20     1471.50     1490.47     26.86 o 
   1   2  20      233.13      252.74     11.31 o 
   2   2  20      838.00      839.98     19.02 o 
   3   2  20      592.64      572.20     16.42 o 
   4   2  20     1293.77     1309.22     24.84 o 
   5   2  20      326.54      364.76     14.16 o 
 -11   3  20       95.71      105.63      9.22 o 
 -10   3  20       11.64       11.87      7.04 o 
  -9   3  20       55.04       47.34      8.42 o 
  -8   3  20       46.32       41.36     10.65 o 
  -7   3  20      204.43      218.21     16.00 o 
  -6   3  20      291.99      299.74     18.02 o 
  -5   3  20       14.10       17.82      9.28 o 
  -4   3  20      143.57      154.69     16.05 o 
  -3   3  20      486.11      460.47     21.08 o 
  -2   3  20       11.43       -4.51      5.54 o 
  -1   3  20        5.84        7.69      5.23 o 
   0   3  20        0.91        7.60      5.36 o 
   1   3  20      157.55      143.77      9.57 o 
   2   3  20      273.35      266.00     11.87 o 
   3   3  20       16.95       21.13      6.45 o 
   4   3  20       14.40       15.16      6.42 o 
  -9   4  20        0.13        1.71      6.92 o 
  -8   4  20       70.09       62.79     11.91 o 
  -7   4  20       94.38       96.61     13.10 o 
  -6   4  20       25.33       21.05      9.35 o 
  -5   4  20        0.19       -2.66     11.03 o 
  -4   4  20        1.42       10.24      9.37 o 
  -3   4  20       95.23      112.06     13.46 o 
  -2   4  20        1.01       -0.14     12.20 o 
  -1   4  20      115.51      108.06     14.63 o 
   0   4  20       14.95       15.69      7.38 o 
   1   4  20        8.83        4.48      6.70 o 
   2   4  20        1.20        4.53     17.77 o 
   3   4  20       91.95       92.73      9.10 o 
  -5   5  20     1639.99     1615.80     41.84 o 
  -4   5  20      150.85      169.10     16.54 o 
  -3   5  20      726.14      776.87     28.70 o 
  -2   5  20       97.82      117.82     27.83 o 
  -1   5  20     1702.07     1772.87     43.20 o 
 -12   1  21      509.74      505.63     18.31 o 
 -11   1  21        5.41        2.73     12.48 o 
 -10   1  21      537.68      552.46     33.81 o 
  -9   1  21       84.67      110.87     12.27 o 
  -8   1  21      396.14      421.42     19.08 o 
  -7   1  21      548.63      575.50     17.99 o 
  -6   1  21      635.73      687.44     16.40 o 
  -5   1  21      571.06      568.53     20.42 o 
  -4   1  21     1393.43     1410.42     39.57 o 
  -3   1  21     1028.54     1051.65     20.22 o 
  -2   1  21     1807.94     1839.18     27.60 o 
  -1   1  21      723.67      699.86     16.87 o 
   0   1  21     1138.64     1164.53     27.01 o 
   1   1  21      177.19      198.51     11.61 o 
   2   1  21      116.00      121.96      9.10 o 
   3   1  21      546.86      588.71     21.10 o 
   4   1  21      360.10      378.08     22.65 o 
   5   1  21      557.55      542.21     25.92 o 
 -11   2  21      477.11      538.12     40.71 o 
 -10   2  21       83.92       70.62     11.84 o 
  -9   2  21      663.42      650.80     24.17 o 
  -8   2  21       12.19       10.73      8.50 o 
  -7   2  21      377.89      337.06     18.34 o 
  -6   2  21       15.11       17.65      8.59 o 
  -5   2  21      797.24      828.03     26.87 o 
  -4   2  21       85.75       80.86      7.47 o 
  -3   2  21      526.14      513.01     14.58 o 
  -2   2  21      245.88      227.55     10.64 o 
  -1   2  21      166.27      171.32      9.86 o 
   0   2  21        0.85       -0.34      4.94 o 
   1   2  21        3.09       -1.60      5.08 o 
   2   2  21       51.19       52.90      7.43 o 
   3   2  21       72.64       70.41      8.22 o 
   4   2  21       21.09       14.82      6.44 o 
 -10   3  21      100.14       99.64     13.21 o 
  -9   3  21       66.90       68.30     11.77 o 
  -8   3  21      449.89      423.76     21.01 o 
  -7   3  21       44.49       42.49     10.83 o 
  -6   3  21      786.73      839.20     42.97 o 
  -5   3  21      296.99      283.18     17.84 o 
  -4   3  21      229.01      245.97     16.90 o 
  -3   3  21       18.27       16.57      8.74 o 
  -2   3  21      179.59      187.75     11.90 o 
  -1   3  21       12.53        7.70      6.53 o 
   0   3  21      100.06       88.15      8.25 o 
   1   3  21       96.95      124.57      9.44 o 
   2   3  21      254.47      250.90     12.02 o 
   3   3  21      449.86      376.51     14.17 o 
  -8   4  21       42.94       52.64     11.78 o 
  -7   4  21      548.87      619.85     26.22 o 
  -6   4  21       33.84       55.63     19.46 o 
  -5   4  21      133.44      173.54     15.75 o 
  -4   4  21       98.51       84.91     15.78 o 
  -3   4  21      275.95      271.71     18.38 o 
  -2   4  21       53.55       57.12     12.20 o 
  -1   4  21      662.96      615.56     25.27 o 
   0   4  21      244.88      257.55     14.39 o 
   1   4  21      650.44      630.05     22.65 o 
 -10   0  22      970.76      941.64     41.67 o 
  -9   0  22        6.76       -0.94     11.29 o 
  -8   0  22      799.20      871.65     39.51 o 
  -7   0  22       73.95       67.75     12.83 o 
  -6   0  22     1597.11     1605.18     36.21 o 
  -5   0  22        5.23       10.98      7.96 o 
  -4   0  22     2392.96     2418.71     46.09 o 
  -3   0  22       36.99       41.42      9.82 o 
  -2   0  22     1009.67     1028.43     29.18 o 
  -1   0  22      848.64      781.82     26.01 o 
   0   0  22      989.46     1074.00     30.73 o 
   1   0  22      287.72      321.75     18.84 o 
   2   0  22     1083.96     1039.99     31.17 o 
   3   0  22      205.47      223.20     16.38 o 
   4   0  22      745.34      758.94     62.04 o 
 -11   1  22      202.54      205.26     24.02 o 
 -10   1  22      401.63      434.99     31.78 o 
  -9   1  22      224.37      262.56     25.45 o 
  -8   1  22      503.68      540.09     40.48 o 
  -7   1  22        1.85        2.56      6.29 o 
  -6   1  22      438.63      458.75     16.47 o 
  -5   1  22        7.67        9.09      5.43 o 
  -4   1  22      311.29      296.91     11.85 o 
  -3   1  22        1.34       -1.30      5.03 o 
  -2   1  22      489.23      483.48     14.67 o 
  -1   1  22        1.72        6.60      5.41 o 
   0   1  22       53.78       60.12      7.37 o 
   1   1  22        1.85       11.46      5.87 o 
   2   1  22      279.36      306.44     13.14 o 
   3   1  22       83.21       77.74      8.46 o 
   4   1  22      179.39      183.73     11.35 o 
 -10   2  22      143.79      170.75     23.16 o 
  -9   2  22      322.45      324.75     18.96 o 
  -8   2  22      180.41      150.65     14.43 o 
  -7   2  22     1580.94     1598.45     50.41 o 
  -6   2  22      339.82      361.87     19.65 o 
  -5   2  22     1391.21     1444.42     36.59 o 
  -4   2  22      283.41      320.92     14.57 o 
  -3   2  22      918.92      919.81     19.65 o 
  -2   2  22      340.86      330.43     12.58 o 
  -1   2  22      374.62      382.43     20.62 o 
   0   2  22      278.32      263.09     11.98 o 
   1   2  22      470.73      488.38     15.60 o 
   2   2  22       50.90       58.20      8.12 o 
   3   2  22      243.13      257.84     12.70 o 
  -8   3  22      141.50      145.84     15.16 o 
  -7   3  22      739.60      788.17     58.35 o 
  -6   3  22       57.24       78.98     14.91 o 
  -5   3  22      275.14      314.58     19.46 o 
  -4   3  22       35.88       59.12     11.69 o 
  -3   3  22      605.10      591.32     27.29 o 
  -2   3  22       46.69       43.96      8.48 o 
  -1   3  22      510.73      549.81     18.98 o 
   0   3  22      215.61      209.51     14.01 o 
   1   3  22      525.49      505.62     16.13 o 
  -5   4  22        4.32        3.34     13.02 o 
  -4   4  22      397.83      400.32     22.39 o 
  -3   4  22      118.52      114.65     14.60 o 
  -2   4  22      313.11      324.12     20.19 o 
 -10   1  23      356.38      377.37     30.45 o 
  -9   1  23       15.76       24.86     15.10 o 
  -8   1  23      323.91      328.39     19.26 o 
  -7   1  23      198.04      182.98     15.35 o 
  -6   1  23      388.75      404.74     16.20 o 
  -5   1  23      357.23      389.92     13.56 o 
  -4   1  23      351.80      350.81     13.13 o 
  -3   1  23      389.19      421.76     17.97 o 
  -2   1  23      137.84      164.47     10.07 o 
  -1   1  23      504.89      501.54     15.45 o 
   0   1  23       44.12       40.90      7.20 o 
   1   1  23      773.99      731.00     18.95 o 
   2   1  23       98.28       98.70      9.26 o 
  -9   2  23       88.19       53.43     11.87 o 
  -8   2  23      257.46      241.10     17.30 o 
  -7   2  23      253.19      276.09     18.20 o 
  -6   2  23      161.61      196.13     16.10 o 
  -5   2  23      224.90      242.39     17.47 o 
  -4   2  23      198.96      201.13     16.41 o 
  -3   2  23      149.49      146.94      9.83 o 
  -2   2  23      162.10      147.03      9.68 o 
  -1   2  23      379.97      372.53     13.81 o 
   0   2  23      134.99      140.25      9.98 o 
   1   2  23      386.05      392.09     19.39 o 
  -6   3  23      153.38      158.64     15.69 o 
  -5   3  23      175.09      160.01     29.96 o 
  -4   3  23      202.15      241.00     41.43 o 
  -3   3  23       91.57       76.33     12.55 o 
  -2   3  23      188.44      198.43     13.19 o 
  -1   3  23       56.84       55.43      9.60 o 
  -8   0  24     1718.00     1767.35     58.94 o 
  -7   0  24     1160.13     1116.94     45.59 o 
  -6   0  24     1034.96     1047.43     43.04 o 
  -5   0  24     1565.19     1482.61     36.49 o 
  -4   0  24      740.27      705.81     25.71 o 
  -3   0  24     1386.75     1369.59     35.47 o 
  -2   0  24       51.90       84.61     12.87 o 
  -1   0  24      819.81      869.74     28.80 o 
   0   0  24      314.19      307.50     19.03 o 
  -8   1  24        4.12       22.05      9.48 o 
  -7   1  24       53.08       43.86     10.88 o 
  -6   1  24        0.67        3.35      7.00 o 
  -5   1  24        3.55        8.11      6.90 o 
  -4   1  24       64.13       51.61      7.57 o 
  -3   1  24       59.73       81.29      8.33 o 
  -2   1  24      152.58      177.40     10.75 o 
  -1   1  24       14.57       19.08      6.77 o 
   0   1  24        1.76        3.19      5.62 o 
  -6   2  24       90.05       89.59     13.00 o 
  -5   2  24       15.56       31.15     10.69 o 
  -4   2  24        9.85       25.25     20.77 o 
  -3   2  24       37.34       34.54      8.54 o 
  -2   2  24       49.08       48.15      7.59 o 
                                                 
